# Supplementary material for: Identification and expression analysis of xyloglucan endotransglucosylase/hydrolase (XTH) family in grapevine (Vitis vinifera L.)
Source: PeerJ. 2022 Jun 13;10:e13546. doi: 10.7717/peerj.13546 (PMC9202548; doi:10.7717/peerj.13546)
Supplement: Supplemental Information 1 [file peerj-10-13546-s001.zip]

Archive with 27 entries (19 files):
- RAW DATA/
- RAW DATA/Cis-Elements Analysis/
- RAW DATA/Cis-Elements Analysis/Cis-Elements Analysis.xlsx
- RAW DATA/Gene structures/
- RAW DATA/Gene structures/ID rename.xlsx
- RAW DATA/Gene structures/mast.xml
- RAW DATA/KaKs/
- RAW DATA/KaKs/Drag and Drop an Output Directory Here
- RAW DATA/KaKs/kaks.xlsx
- RAW DATA/KaKs/linked gene pair.txt
- RAW DATA/Organ-specific expression analysis/
- RAW DATA/Organ-specific expression analysis/Organ-specific expression analysis.xlsx
- RAW DATA/Organ-specific expression analysis/qRT-PCR.xlsx
- RAW DATA/Phylogenetic analysis/
- RAW DATA/Phylogenetic analysis/AtXTH.txt
- RAW DATA/Phylogenetic analysis/PROT.fasta
- RAW DATA/Phylogenetic analysis/PROT.mas
- RAW DATA/Phylogenetic analysis/VvXTH&At.nwk
- RAW DATA/Phylogenetic analysis/VvXTHCDS.fasta
- RAW DATA/Phylogenetic analysis/gene ID.txt
- RAW DATA/Phylogenetic analysis/xth34-vv+at.txt
- RAW DATA/multiple sequence alignments/
- RAW DATA/multiple sequence alignments/multiple sequence alignments.aln
- RAW DATA/multiple sequence alignments/multiple sequence alignments.pdf
- RAW DATA/qRT-PCR/
- RAW DATA/qRT-PCR/leave.xlsx
- RAW DATA/qRT-PCR/root.xlsx
