# Supplementary material for: Identification and expression analysis of xyloglucan endotransglucosylase/hydrolase (XTH) family in grapevine (Vitis vinifera L.)
Source: PeerJ. 2022 Jun 13;10:e13546. doi: 10.7717/peerj.13546 (PMC9202548; doi:10.7717/peerj.13546)
Supplement: Supplemental Information 1 [file peerj-10-13546-s001.zip › RAW DATA/Gene structures/ID rename.xlsx]

## Sheet: Sheet1
	VIT_201s0011g06250.1	VvXTH1
	VIT_201s0026g00200.1	VvXTH2
	VIT_201s0150g00460.1	VvXTH3
	VIT_202s0012g02220.1	VvXTH4
	VIT_203s0088g00650.1	VvXTH5
	VIT_205s0062g00240.1	VvXTH6
	VIT_205s0062g00250.1	VvXTH7
	VIT_205s0062g00480.1	VvXTH8
	VIT_205s0062g00610.1	VvXTH9
	VIT_206s0061g00550.1	VvXTH10
	VIT_207s0185g00050.1	VvXTH11
	VIT_208s0007g04950.1	VvXTH12
	VIT_210s0116g00520.1	VvXTH13
	VIT_210s0003g02440.1	VvXTH14
	VIT_210s0003g02480.1	VvXTH15
	VIT_211s0016g03480.1	VvXTH16
	VIT_211s0052g01180.1	VvXTH17
	VIT_211s0052g01190.1	VvXTH18
	VIT_211s0052g01200.1	VvXTH19
	VIT_211s0052g01220.1	VvXTH20
	VIT_211s0052g01230.1	VvXTH21
	VIT_211s0052g01250.1	VvXTH22
	VIT_211s0052g01260.1	VvXTH23
	VIT_211s0052g01270.1	VvXTH24
	VIT_211s0052g01280.1	VvXTH25
	VIT_211s0052g01300.1	VvXTH26
	VIT_211s0052g01310.1	VvXTH27
	VIT_211s0052g01320.1	VvXTH28
	VIT_211s0052g01330.1	VvXTH29
	VIT_211s0052g01340.1	VvXTH30
	VIT_212s0134g00160.1	VvXTH31
	VIT_215s0048g02850.1	VvXTH32
	VIT_216s0100g00170.1	VvXTH33
	VIT_217s0053g00610.1	VvXTH34
