# Supplementary material for: Identification and expression analysis of xyloglucan endotransglucosylase/hydrolase (XTH) family in grapevine (Vitis vinifera L.)
Source: PeerJ. 2022 Jun 13;10:e13546. doi: 10.7717/peerj.13546 (PMC9202548; doi:10.7717/peerj.13546)
Supplement: Supplemental Information 1 [file peerj-10-13546-s001.zip › RAW DATA/KaKs/Drag and Drop an Output Directory Here]

Seq_1	Seq_2	Ka	Ks	Ka_Ks	EffectiveLen	AverageS-sites	AverageN-sites	cN	cS	pN	pS	Note
VvXTH6	VvXTH7	0.07737117596366916	0.6337362781270289	0.12208733921992791	831.0	191.66666666666686	639.3333333333331	47.0	82.0	0.07351407716371222	0.4278260869565213
VvXTH8	VvXTH9	0.006206396937568857	0.03781178733464359	0.16413921094606615	837.0	189.83333333333354	647.1666666666665	4.0	7.0	0.006180788050476437	0.03687445127304649
VvXTH14	VvXTH15	0.08912313911234719	0.6800256656021537	0.1310584932605887	861.0	194.5833333333335	666.4166666666665	55.99999999999999	86.99999999999999	0.08403151181693136	0.44710920770877893
VvXTH17	VvXTH18	0.0213653064563952	0.36090885693624214	0.05919862049871937	813.0	187.9166666666668	625.0833333333333	13.166666666666666	53.833333333333336	0.02106385815224637	0.28647450110864725
VvXTH17	VvXTH19	0.02600124981826775	0.36484174254517965	0.07126720105237937	813.0	186.91666666666677	626.0833333333333	16.0	54.0	0.025555703447357917	0.28889879625501547
VvXTH17	VvXTH20	0.07153280375523237	0.5471738439574432	0.13073140199441968	807.0	184.08333333333346	622.9166666666665	42.5	71.5	0.06822742474916389	0.38841104572204593
VvXTH17	VvXTH21	0.14621565393819658	0.9016391203138798	0.16216649282841208	813.0	186.3333333333334	626.6666666666665	83.25	97.75	0.13284574468085109	0.5245974955277279
VvXTH17	VvXTH22	0.09592449113985095	0.9349397224527277	0.1025996530430881	792.0	179.33333333333343	612.6666666666665	55.166666666666664	95.83333333333333	0.09004352557127314	0.5343866171003714
VvXTH17	VvXTH23	0.04142198940759918	0.5540034322864149	0.0747684707234528	813.0	188.5000000000001	624.4999999999998	25.166666666666668	73.83333333333333	0.04029890579129972	0.3916887709991156
VvXTH17	VvXTH24	0.02104833227659392	0.25235417746590955	0.08340790110136906	813.0	186.66666666666674	626.3333333333333	13.0	40.0	0.020755721128259717	0.2142857142857142
VvXTH17	VvXTH25	0.035175475894347816	0.451051550190087	0.07798548941805829	813.0	187.33333333333346	625.6666666666665	21.5	63.5	0.034363345764517855	0.3389679715302489
VvXTH17	VvXTH26	0.04279284000444701	0.5263606097300564	0.08129947266835427	819.0	189.9166666666668	629.0833333333333	26.166666666666668	71.83333333333333	0.04159491323354087	0.37823606845107477
VvXTH17	VvXTH27	0.08857423255896855	0.3995438404211535	0.22168839460922166	729.0	168.41666666666666	560.5833333333333	46.833333333333336	52.166666666666664	0.08354392745651852	0.30974764967837703
VvXTH17	VvXTH28	0.038591081640703	0.43845336181774164	0.08801638897398789	813.0	188.2500000000001	624.7499999999999	23.5	62.5	0.03761504601840737	0.3320053120849932
VvXTH17	VvXTH29	0.05453809165198527	0.32545572769419207	0.16757453321955634	780.0	179.58333333333337	600.4166666666666	31.583333333333336	47.416666666666664	0.05260235947258849	0.2640371229698375
VvXTH17	VvXTH30	0.025054521799629064	0.16386971202724146	0.1528929384794674	738.0	169.8333333333334	568.1666666666666	14.0	25.0	0.024640657084188913	0.1472031403336604
VvXTH18	VvXTH19	0.06615785877578133	0.5896270463417086	0.11220289026131382	885.0	208.58333333333354	676.4166666666665	42.833333333333336	85.16666666666667	0.06332388813601086	0.4083100279664399
VvXTH18	VvXTH20	0.08972780873924585	0.551890642331978	0.1625825876664747	849.0	196.66666666666686	652.3333333333331	55.166666666666664	76.83333333333333	0.08456821665815024	0.39067796610169453
VvXTH18	VvXTH21	0.15244885990824364	0.9116047801874207	0.1672313081518737	828.0	191.91666666666674	636.0833333333333	87.75	101.25	0.13795362242892703	0.5275727312201475
VvXTH18	VvXTH22	0.17130817144953248	0.8693190999903558	0.1970601720949568	927.0	215.83333333333354	711.1666666666665	108.91666666666666	111.08333333333334	0.15315209749238343	0.5146718146718142
VvXTH18	VvXTH23	0.03651373852434771	0.28181046453669334	0.12956842672388913	882.0	208.58333333333354	673.4166666666665	24.0	49.0	0.035639153570102715	0.23491809828206128
VvXTH18	VvXTH24	0.06723510659328162	0.4850248557510551	0.13862198152539806	885.0	208.58333333333354	676.4166666666665	43.5	74.5	0.06430947394357522	0.3571713943268075
VvXTH18	VvXTH25	0.029478539364260502	0.3015419249647855	0.09775933932803224	882.0	207.41666666666686	674.5833333333331	19.5	51.5	0.02890673255095739	0.248292486942547
VvXTH18	VvXTH26	0.03477191822736638	0.3532967929454829	0.09842126767545276	882.0	210.00000000000017	671.9999999999998	22.833333333333336	59.166666666666664	0.03397817460317462	0.2817460317460315
VvXTH18	VvXTH27	0.1246353148733407	0.6340012189417683	0.1965852921881972	801.0	188.5000000000001	612.4999999999999	70.33333333333334	80.66666666666667	0.11482993197278915	0.42793987621573804
VvXTH18	VvXTH28	0.031080748458404205	0.27819358714199083	0.11172345407998388	882.0	208.66666666666686	673.3333333333331	20.5	48.5	0.030445544554455455	0.23242811501597424
VvXTH18	VvXTH29	0.02369731684657587	0.18868444409319626	0.1255923187545399	780.0	179.83333333333337	600.1666666666666	14.0	30.0	0.023326853651763402	0.16682113067655233
VvXTH18	VvXTH30	0.07492427053856579	0.4315110367288557	0.17363233883087262	810.0	191.75000000000017	618.2499999999998	44.083333333333336	62.916666666666664	0.07130341016309479	0.3281182094741414
VvXTH19	VvXTH20	0.0898938155598962	0.4352439069178147	0.20653664331909985	849.0	195.83333333333348	653.1666666666665	55.33333333333333	64.66666666666666	0.08471548864506252	0.33021276595744653
VvXTH19	VvXTH21	0.15232732717677372	0.8721222349561659	0.17466281797577365	828.0	190.25000000000009	637.7499999999999	87.91666666666667	98.08333333333333	0.1378544361688227	0.515549715286903
VvXTH19	VvXTH22	0.12122330841027182	0.9149193526119638	0.13249616817503818	864.0	199.91666666666686	664.0833333333331	74.33333333333334	105.66666666666667	0.11193374325511361	0.5285535639849933
VvXTH19	VvXTH23	0.06549472664812223	0.4881407012772696	0.13417182069995112	882.0	208.33333333333354	673.6666666666665	42.25	74.75	0.06271647699158833	0.3587999999999996
VvXTH19	VvXTH24	0.041241417474811325	0.28160306417997916	0.14645230368819057	885.0	208.0000000000002	676.9999999999998	27.166666666666668	48.833333333333336	0.04012801575578534	0.2347756410256408
VvXTH19	VvXTH25	0.056536238875444525	0.45129058902089847	0.12527679559660934	882.0	207.16666666666686	674.8333333333331	36.75	70.25	0.054457890837243776	0.3390989541432016
VvXTH19	VvXTH26	0.06616321181770683	0.5087110647934903	0.13006049287440916	882.0	209.5833333333335	672.4166666666665	42.58333333333333	77.41666666666666	0.06332878919320858	0.3693836978131209
VvXTH19	VvXTH27	0.09101626106747843	0.3583476606454725	0.25398871281463287	801.0	187.5000000000001	613.4999999999999	52.58333333333333	53.416666666666664	0.08571040478130944	0.2848888888888887
VvXTH19	VvXTH28	0.05744618062736938	0.43462828840545836	0.13217312853271684	882.0	208.41666666666686	673.5833333333331	37.25	68.75	0.05530124953606336	0.32986805277888814
VvXTH19	VvXTH29	0.05235519062364416	0.5210176144722616	0.10048641191656198	780.0	180.16666666666674	599.8333333333333	30.333333333333336	67.66666666666666	0.05056960266740762	0.375578168362627
VvXTH19	VvXTH30	0.05292709603583386	0.3260906332303143	0.1623079311157399	810.0	190.33333333333348	619.6666666666665	31.666666666666668	50.333333333333336	0.05110274341043573	0.26444833625218894
VvXTH20	VvXTH21	0.14864349843185987	0.9551995420466731	0.15561512740402553	822.0	187.91666666666677	634.0833333333333	85.5	101.5	0.1348403206728874	0.540133037694013
VvXTH20	VvXTH22	0.12438554701107182	0.8771633351259804	0.14180431628871862	834.0	189.83333333333348	644.1666666666665	73.83333333333333	98.16666666666667	0.11461836998706341	0.5171202809481998
VvXTH20	VvXTH23	0.07468919850110584	0.4774611394560928	0.1564299004232872	849.0	197.25000000000017	651.7499999999998	46.33333333333333	69.66666666666666	0.0710906533691344	0.35318969159273306
VvXTH20	VvXTH24	0.10208783292542006	0.4917875430659566	0.20758523546361654	849.0	195.9166666666668	653.0833333333331	62.333333333333336	70.66666666666666	0.09544468546637747	0.36069757549978704
VvXTH20	VvXTH25	0.07622196183954569	0.4917875430659564	0.15498961475183834	849.0	195.91666666666686	653.0833333333331	47.33333333333333	70.66666666666666	0.07247671302794438	0.3606975754997869
VvXTH20	VvXTH26	0.08168757602919086	0.5419959308048314	0.15071621646289798	849.0	198.6666666666668	650.3333333333331	50.33333333333333	76.66666666666667	0.07739620707329577	0.38590604026845615
VvXTH20	VvXTH27	0.1692593407969339	0.5339850966697777	0.3169739040518686	771.0	178.66666666666674	592.3333333333333	89.75	68.25	0.1515194147439505	0.38199626865671626
VvXTH20	VvXTH28	0.07554733796283444	0.4352862876716554	0.1735578172400901	849.0	197.33333333333348	651.6666666666665	46.83333333333333	65.16666666666666	0.07186700767263428	0.3302364864864862
VvXTH20	VvXTH29	0.09731311518041028	0.5107267830788383	0.19053850004453074	774.0	176.83333333333343	597.1666666666665	54.5	65.5	0.09126430365615408	0.3704052780395851
VvXTH20	VvXTH30	0.11881780617268406	0.6387592713020743	0.1860134349682013	774.0	177.91666666666674	596.0833333333333	65.5	76.5	0.10988396477002657	0.4299765807962527
VvXTH21	VvXTH22	0.16328448639944076	1.116057791572373	0.14630468747446781	807.0	183.41666666666674	623.5833333333333	91.5	106.5	0.14673259387946014	0.5806451612903223
VvXTH21	VvXTH23	0.15146425210306985	0.9212276087771396	0.16441566737684649	828.0	191.83333333333343	636.1666666666665	87.25	101.75	0.13714959392192824	0.5304083405734141
VvXTH21	VvXTH24	0.15242118120995124	0.8083336513239505	0.1885622118543552	828.0	190.00000000000006	637.9999999999999	88.0	94.0	0.13793103448275865	0.49473684210526303
VvXTH21	VvXTH25	0.14446912998623118	1.0190298034507954	0.14177125094575999	828.0	190.66666666666674	637.3333333333333	83.75	106.25	0.1314069037656904	0.5572552447552446
VvXTH21	VvXTH26	0.15179476642784384	1.0021576925418587	0.1514679451722151	828.0	193.0833333333334	634.9166666666665	87.25	106.75	0.1374196088725555	0.5528700906344409
VvXTH21	VvXTH27	0.1858748525162956	0.8850305789897084	0.21002082518829787	744.0	170.50000000000003	573.5	94.41666666666666	88.58333333333333	0.16463237430979366	0.5195503421309872
VvXTH21	VvXTH28	0.1459701682830965	0.957120425032054	0.15250972026660906	828.0	191.58333333333343	636.4166666666665	84.41666666666666	103.58333333333333	0.13264370826240673	0.5406698564593299
VvXTH21	VvXTH29	0.1590205562031749	0.9571523045699121	0.1661392397468336	780.0	179.25000000000003	600.75	86.08333333333334	96.91666666666666	0.14329310583992233	0.5406787540678752
VvXTH21	VvXTH30	0.16568494075192158	0.8727930299799624	0.18983302462409143	753.0	174.5	578.5	86.0	90.0	0.14866032843560933	0.5157593123209169
VvXTH22	VvXTH23	0.1276240090959341	0.806502069278522	0.15824387060792489	855.0	198.16666666666683	656.8333333333333	77.08333333333333	97.91666666666666	0.11735600101497083	0.4941126997476867
VvXTH22	VvXTH24	0.13046560927365994	0.7935660789289148	0.16440421628120855	864.0	201.5000000000002	662.4999999999998	79.33333333333334	98.66666666666666	0.11974842767295603	0.4896608767576504
VvXTH22	VvXTH25	0.13038519735223678	0.7618800017881838	0.1711361330474798	855.0	197.00000000000017	657.9999999999999	78.75	94.25	0.11968085106382981	0.47842639593908587
VvXTH22	VvXTH26	0.12511156174885202	0.7926021905488028	0.15784912436618928	855.0	199.08333333333348	655.9166666666665	75.58333333333333	97.41666666666666	0.11523313429043326	0.48932607785684346
VvXTH22	VvXTH27	0.18554897412843108	0.8942797039164818	0.20748427289115776	801.0	188.08333333333346	612.9166666666665	100.75	98.25000000000001	0.1643779741672332	0.5223748338502434
VvXTH22	VvXTH28	0.1266999490750373	0.7213404044746945	0.17564515766630964	858.0	198.91666666666683	659.0833333333333	76.83333333333334	92.16666666666666	0.11657605259830575	0.4633431085043984
VvXTH22	VvXTH29	0.11387668536043288	0.7950280660234885	0.1432360569734509	759.0	173.75000000000006	585.25	61.83333333333333	85.16666666666666	0.10565285490531111	0.4901678657074338
VvXTH22	VvXTH30	0.14588255500233888	0.8731802492545946	0.16707037879850586	789.0	183.6666666666668	605.3333333333333	80.25000000000001	94.74999999999999	0.13257158590308374	0.5158802177858435
VvXTH23	VvXTH24	0.0827910641814273	0.5136809484691326	0.16117215253585032	879.0	208.16666666666686	670.8333333333331	52.583333333333336	77.41666666666666	0.07838509316770188	0.3718975180144111
VvXTH23	VvXTH25	0.02184437614647362	0.19312501126021236	0.11311003170397743	882.0	208.5000000000002	673.4999999999998	14.5	35.5	0.021529324424647372	0.17026378896882477
VvXTH23	VvXTH26	0.021146775307468103	0.16981022475555796	0.12453181389936273	882.0	210.5833333333335	671.4166666666665	14.0	32.0	0.02085143353605561	0.15195884447961996
VvXTH23	VvXTH27	0.13482871437051147	0.6677932899735658	0.20190187052620517	795.0	187.9166666666668	607.0833333333333	74.91666666666667	83.08333333333333	0.12340425531914896	0.44212860310421254
VvXTH23	VvXTH28	0.021120188793230906	0.1646064582987709	0.1283071697885417	882.0	209.7500000000002	672.2499999999998	14.0	31.0	0.02082558571959837	0.1477949940405243
VvXTH23	VvXTH29	0.047443235805790795	0.4012091485916518	0.11825063304844584	780.0	181.8333333333334	598.1666666666665	27.5	56.5	0.04597380886040681	0.31072410632447284
VvXTH23	VvXTH30	0.1002746853972159	0.5092188285814774	0.1969186521962463	804.0	190.50000000000014	613.4999999999999	57.583333333333336	70.41666666666666	0.0938603640315132	0.3696412948381449
VvXTH24	VvXTH25	0.07849698035677086	0.5625160973470011	0.1395461938369173	879.0	207.00000000000023	671.9999999999998	50.083333333333336	81.91666666666666	0.07452876984126987	0.3957326892109496
VvXTH24	VvXTH26	0.07831944727239186	0.5277799938598347	0.14839411910939462	879.0	208.91666666666686	670.0833333333331	49.833333333333336	79.16666666666666	0.07436885959457781	0.37893897088153133
VvXTH24	VvXTH27	0.06332094243347924	0.19771114675697005	0.3202699669296564	801.0	188.9166666666668	612.0833333333333	37.166666666666664	32.83333333333333	0.06072157930565011	0.17379797088663418
VvXTH24	VvXTH28	0.07722476815425373	0.5428829489433369	0.14224938967886802	882.0	208.58333333333354	673.4166666666665	49.416666666666664	80.58333333333333	0.07338200717732955	0.3863363963244103
VvXTH24	VvXTH29	0.04697760202488457	0.36246662250639894	0.1296053184153673	780.0	179.75000000000006	600.25	27.333333333333336	51.666666666666664	0.04553658197973067	0.2874362540565599
VvXTH24	VvXTH30	0.03300862747495047	0.18325931922360944	0.18011977570796267	810.0	190.6666666666668	619.3333333333333	20.0	31.0	0.03229278794402584	0.16258741258741247
VvXTH25	VvXTH26	0.018819203386441625	0.21725528118192108	0.08662253586684118	882.0	209.41666666666686	672.5833333333331	12.5	39.5	0.018585057613678607	0.18861918026263413
VvXTH25	VvXTH27	0.13602144720299403	0.6242928812739206	0.21788082370157924	795.0	187.4166666666668	607.5833333333333	75.58333333333334	79.41666666666666	0.12439994513784121	0.4237438861716315
VvXTH25	VvXTH28	0.010467459626774606	0.08628007274943117	0.12131955031115359	882.0	208.58333333333354	673.4166666666665	7.0	17.0	0.010394753124613293	0.08150219736316412
VvXTH25	VvXTH29	0.045533591445944294	0.32485044795346346	0.14016785795680115	780.0	180.16666666666674	599.8333333333333	26.5	47.5	0.04417893859405391	0.26364477335800174
VvXTH25	VvXTH30	0.09359222154224148	0.5296065355622339	0.17672029187268873	804.0	189.33333333333348	614.6666666666665	54.083333333333336	71.91666666666666	0.08798806941431672	0.3798415492957743
VvXTH26	VvXTH27	0.14663032721967842	0.7356588628357245	0.1993183724511473	795.0	188.08333333333343	606.9166666666665	80.83333333333334	88.16666666666666	0.1331868735411232	0.4687638458130259
VvXTH26	VvXTH28	0.018091329428546847	0.1638059599262815	0.11044365807378796	882.0	210.66666666666686	671.3333333333331	12.0	31.0	0.017874875868917582	0.14715189873417708
VvXTH26	VvXTH29	0.046613589669159294	0.4227130454365723	0.11027241806795296	780.0	182.5833333333334	597.4166666666665	27.0	59.0	0.045194587808620464	0.3231401186672751
VvXTH26	VvXTH30	0.09452089901958727	0.5396172485223945	0.17516285715182173	804.0	191.25000000000014	612.7499999999999	54.41666666666667	73.58333333333333	0.0888072895416837	0.38474945533769034
VvXTH27	VvXTH28	0.1374177946216888	0.633114091305016	0.21705060195143389	798.0	188.08333333333346	609.9166666666665	76.58333333333334	80.41666666666667	0.12556360158491603	0.4275587062472306
VvXTH27	VvXTH29	0.10207160819382927	0.5311545928956507	0.19216930354941314	696.0	159.83333333333331	536.1666666666667	51.16666666666667	60.83333333333333	0.09543052533416226	0.38060479666319086
VvXTH27	VvXTH30	0.09462860761346549	0.32992821387953464	0.2868157484949646	726.0	171.0833333333334	554.9166666666666	49.33333333333333	45.666666666666664	0.08890223757320918	0.2669264490988796
VvXTH28	VvXTH29	0.041217983072759486	0.3091063321280616	0.13334564448742198	780.0	181.5833333333334	598.4166666666665	24.0	46.0	0.04010583484194403	0.25332721431849464
VvXTH28	VvXTH30	0.09122138258249005	0.49401239937986186	0.1846540343865884	807.0	190.9166666666668	616.0833333333333	52.916666666666664	69.08333333333333	0.0858920600568105	0.3618507202095152
VvXTH29	VvXTH30	0.05193432556621709	0.35079808901092124	0.1480462043355095	705.0	163.58333333333337	541.4166666666666	27.166666666666668	45.83333333333333	0.05017700477143298	0.28018339276617416
