# Supplementary material for: Identification and expression analysis of xyloglucan endotransglucosylase/hydrolase (XTH) family in grapevine (Vitis vinifera L.)
Source: PeerJ. 2022 Jun 13;10:e13546. doi: 10.7717/peerj.13546 (PMC9202548; doi:10.7717/peerj.13546)
Supplement: Supplemental Information 1 [file peerj-10-13546-s001.zip › RAW DATA/KaKs/kaks.xlsx]

## Sheet: Drag and Drop an Output Directo
Seq_1	Seq_2	Ka	Ks	Ka_Ks	EffectiveLen	AverageS-sites	AverageN-sites	cN	cS	pN	pS	Note	Mya
VvXTH6	VvXTH7	0.0773712	0.633736	0.122087	831	191.667	639.333	47	82	0.0735141	0.427826	4.87489e+07	48.7489
VvXTH8	VvXTH9	0.0062064	0.0378118	0.164139	837	189.833	647.167	4	7	0.00618079	0.0368745	2.9086e+06	2.9086
VvXTH14	VvXTH15	0.0891231	0.680026	0.131058	861	194.583	666.417	56	87	0.0840315	0.447109	5.23097e+07	52.3097
VvXTH17	VvXTH19	0.0260012	0.364842	0.0712672	813	186.917	626.083	16	54	0.0255557	0.288899	2.80647e+07	28.0647
VvXTH17	VvXTH20	0.0715328	0.547174	0.130731	807	184.083	622.917	42.5	71.5	0.0682274	0.388411	4.20903e+07	42.0903
VvXTH17	VvXTH21	0.146216	0.901639	0.162166	813	186.333	626.667	83.25	97.75	0.132846	0.524597	6.93569e+07	69.3569
VvXTH17	VvXTH22	0.0959245	0.93494	0.1026	792	179.333	612.667	55.1667	95.8333	0.0900435	0.534387	7.19184e+07	71.9184
VvXTH17	VvXTH23	0.041422	0.554003	0.0747685	813	188.5	624.5	25.1667	73.8333	0.0402989	0.391689	4.26156e+07	42.6156
VvXTH17	VvXTH24	0.0210483	0.252354	0.0834079	813	186.667	626.333	13	40	0.0207557	0.214286	1.94119e+07	19.4119
VvXTH17	VvXTH25	0.0351755	0.451052	0.0779855	813	187.333	625.667	21.5	63.5	0.0343633	0.338968	3.46963e+07	34.6963
VvXTH17	VvXTH26	0.0427928	0.526361	0.0812995	819	189.917	629.083	26.1667	71.8333	0.0415949	0.378236	4.04893e+07	40.4893
VvXTH17	VvXTH27	0.0885742	0.399544	0.221688	729	168.417	560.583	46.8333	52.1667	0.0835439	0.309748	3.07341e+07	30.7341
VvXTH17	VvXTH28	0.0385911	0.438453	0.0880164	813	188.25	624.75	23.5	62.5	0.037615	0.332005	3.37272e+07	33.7272
VvXTH17	VvXTH29	0.0545381	0.325456	0.167575	780	179.583	600.417	31.5833	47.4167	0.0526024	0.264037	2.50351e+07	25.0351
VvXTH17	VvXTH30	0.0250545	0.16387	0.152893	738	169.833	568.167	14	25	0.0246407	0.147203	1.26054e+07	12.6054
VvXTH18	VvXTH19	0.0661579	0.589627	0.112203	885	208.583	676.417	42.8333	85.1667	0.0633239	0.40831	4.53559e+07	45.3559
VvXTH18	VvXTH20	0.0897278	0.551891	0.162583	849	196.667	652.333	55.1667	76.8333	0.0845682	0.390678	4.24531e+07	42.4531
VvXTH18	VvXTH21	0.152449	0.911605	0.167231	828	191.917	636.083	87.75	101.25	0.137954	0.527573	7.01234e+07	70.1234
VvXTH18	VvXTH23	0.0365137	0.28181	0.129568	882	208.583	673.417	24	49	0.0356392	0.234918	2.16777e+07	21.6777
VvXTH18	VvXTH24	0.0672351	0.485025	0.138622	885	208.583	676.417	43.5	74.5	0.0643095	0.357171	3.73096e+07	37.3096
VvXTH18	VvXTH25	0.0294785	0.301542	0.0977593	882	207.417	674.583	19.5	51.5	0.0289067	0.248292	2.31955e+07	23.1955
VvXTH18	VvXTH26	0.0347719	0.353297	0.0984213	882	210	672	22.8333	59.1667	0.0339782	0.281746	2.71767e+07	27.1767
VvXTH18	VvXTH27	0.124635	0.634001	0.196585	801	188.5	612.5	70.3333	80.6667	0.11483	0.42794	4.87693e+07	48.7693
VvXTH18	VvXTH28	0.0310807	0.278194	0.111723	882	208.667	673.333	20.5	48.5	0.0304455	0.232428	2.13995e+07	21.3995
VvXTH18	VvXTH29	0.0236973	0.188684	0.125592	780	179.833	600.167	14	30	0.0233269	0.166821	1.45142e+07	14.5142
VvXTH18	VvXTH30	0.0749243	0.431511	0.173632	810	191.75	618.25	44.0833	62.9167	0.0713034	0.328118	3.31932e+07	33.1932
VvXTH19	VvXTH20	0.0898938	0.435244	0.206537	849	195.833	653.167	55.3333	64.6667	0.0847155	0.330213	3.34803e+07	33.4803
VvXTH19	VvXTH21	0.152327	0.872122	0.174663	828	190.25	637.75	87.9167	98.0833	0.137854	0.51555	6.70863e+07	67.0863
VvXTH19	VvXTH22	0.121223	0.914919	0.132496	864	199.917	664.083	74.3333	105.667	0.111934	0.528554	7.03784e+07	70.3784
VvXTH19	VvXTH23	0.0654947	0.488141	0.134172	882	208.333	673.667	42.25	74.75	0.0627165	0.3588	3.75493e+07	37.5493
VvXTH19	VvXTH24	0.0412414	0.281603	0.146452	885	208	677	27.1667	48.8333	0.040128	0.234776	2.16618e+07	21.6618
VvXTH19	VvXTH25	0.0565362	0.451291	0.125277	882	207.167	674.833	36.75	70.25	0.0544579	0.339099	3.47147e+07	34.7147
VvXTH19	VvXTH26	0.0661632	0.508711	0.13006	882	209.583	672.417	42.5833	77.4167	0.0633288	0.369384	3.91316e+07	39.1316
VvXTH19	VvXTH27	0.0910163	0.358348	0.253989	801	187.5	613.5	52.5833	53.4167	0.0857104	0.284889	2.75652e+07	27.5652
VvXTH19	VvXTH28	0.0574462	0.434628	0.132173	882	208.417	673.583	37.25	68.75	0.0553012	0.329868	3.34329e+07	33.4329
VvXTH19	VvXTH29	0.0523552	0.521018	0.100486	780	180.167	599.833	30.3333	67.6667	0.0505696	0.375578	4.00783e+07	40.0783
VvXTH19	VvXTH30	0.0529271	0.326091	0.162308	810	190.333	619.667	31.6667	50.3333	0.0511027	0.264448	2.50839e+07	25.0839
VvXTH20	VvXTH21	0.148643	0.9552	0.155615	822	187.917	634.083	85.5	101.5	0.13484	0.540133	7.34769e+07	73.4769
VvXTH20	VvXTH22	0.124386	0.877163	0.141804	834	189.833	644.167	73.8333	98.1667	0.114618	0.51712	6.74741e+07	67.4741
VvXTH20	VvXTH23	0.0746892	0.477461	0.15643	849	197.25	651.75	46.3333	69.6667	0.0710907	0.35319	3.67278e+07	36.7278
VvXTH20	VvXTH24	0.102088	0.491788	0.207585	849	195.917	653.083	62.3333	70.6667	0.0954447	0.360698	3.78298e+07	37.8298
VvXTH20	VvXTH25	0.076222	0.491788	0.15499	849	195.917	653.083	47.3333	70.6667	0.0724767	0.360698	3.78298e+07	37.8298
VvXTH20	VvXTH26	0.0816876	0.541996	0.150716	849	198.667	650.333	50.3333	76.6667	0.0773962	0.385906	4.1692e+07	41.692
VvXTH20	VvXTH28	0.0755473	0.435286	0.173558	849	197.333	651.667	46.8333	65.1667	0.071867	0.330236	3.34836e+07	33.4836
VvXTH20	VvXTH29	0.0973131	0.510727	0.190539	774	176.833	597.167	54.5	65.5	0.0912643	0.370405	3.92867e+07	39.2867
VvXTH21	VvXTH25	0.144469	1.01903	0.141771	828	190.667	637.333	83.75	106.25	0.131407	0.557255	7.83869e+07	78.3869
VvXTH21	VvXTH26	0.151795	1.00216	0.151468	828	193.083	634.917	87.25	106.75	0.13742	0.55287	7.70891e+07	77.0891
VvXTH22	VvXTH23	0.127624	0.806502	0.158244	855	198.167	656.833	77.0833	97.9167	0.117356	0.494113	6.20386e+07	62.0386
VvXTH22	VvXTH24	0.130466	0.793566	0.164404	864	201.5	662.5	79.3333	98.6667	0.119748	0.489661	6.10435e+07	61.0435
VvXTH22	VvXTH25	0.130385	0.76188	0.171136	855	197	658	78.75	94.25	0.119681	0.478426	5.86062e+07	58.6062
VvXTH22	VvXTH26	0.125112	0.792602	0.157849	855	199.083	655.917	75.5833	97.4167	0.115233	0.489326	6.09694e+07	60.9694
VvXTH22	VvXTH28	0.1267	0.72134	0.175645	858	198.917	659.083	76.8333	92.1667	0.116576	0.463343	5.54877e+07	55.4877
VvXTH22	VvXTH29	0.113877	0.795028	0.143236	759	173.75	585.25	61.8333	85.1667	0.105653	0.490168	6.1156e+07	61.156
VvXTH23	VvXTH24	0.0827911	0.513681	0.161172	879	208.167	670.833	52.5833	77.4167	0.0783851	0.371898	3.95139e+07	39.5139
VvXTH23	VvXTH25	0.0218444	0.193125	0.11311	882	208.5	673.5	14.5	35.5	0.0215293	0.170264	1.48558e+07	14.8558
VvXTH23	VvXTH26	0.0211468	0.16981	0.124532	882	210.583	671.417	14	32	0.0208514	0.151959	1.30623e+07	13.0623
VvXTH23	VvXTH27	0.134829	0.667793	0.201902	795	187.917	607.083	74.9167	83.0833	0.123404	0.442129	5.13687e+07	51.3687
VvXTH23	VvXTH28	0.0211202	0.164606	0.128307	882	209.75	672.25	14	31	0.0208256	0.147795	1.2662e+07	12.662
VvXTH23	VvXTH29	0.0474432	0.401209	0.118251	780	181.833	598.167	27.5	56.5	0.0459738	0.310724	3.08622e+07	30.8622
VvXTH23	VvXTH30	0.100275	0.509219	0.196919	804	190.5	613.5	57.5833	70.4167	0.0938604	0.369641	3.91707e+07	39.1707
VvXTH24	VvXTH25	0.078497	0.562516	0.139546	879	207	672	50.0833	81.9167	0.0745288	0.395733	4.32705e+07	43.2705
VvXTH24	VvXTH26	0.0783194	0.52778	0.148394	879	208.917	670.083	49.8333	79.1667	0.0743689	0.378939	4.05985e+07	40.5985
VvXTH24	VvXTH27	0.0633209	0.197711	0.32027	801	188.917	612.083	37.1667	32.8333	0.0607216	0.173798	1.52085e+07	15.2085
VvXTH24	VvXTH28	0.0772248	0.542883	0.142249	882	208.583	673.417	49.4167	80.5833	0.073382	0.386336	4.17602e+07	41.7602
VvXTH24	VvXTH29	0.0469776	0.362467	0.129605	780	179.75	600.25	27.3333	51.6667	0.0455366	0.287436	2.7882e+07	27.882
VvXTH24	VvXTH30	0.0330086	0.183259	0.18012	810	190.667	619.333	20	31	0.0322928	0.162587	1.40969e+07	14.0969
VvXTH25	VvXTH26	0.0188192	0.217255	0.0866225	882	209.417	672.583	12.5	39.5	0.0185851	0.188619	1.67119e+07	16.7119
VvXTH25	VvXTH27	0.136021	0.624293	0.217881	795	187.417	607.583	75.5833	79.4167	0.1244	0.423744	4.80225e+07	48.0225
VvXTH25	VvXTH28	0.0104675	0.0862801	0.12132	882	208.583	673.417	7	17	0.0103948	0.0815022	6.63693e+06	6.63693
VvXTH25	VvXTH29	0.0455336	0.32485	0.140168	780	180.167	599.833	26.5	47.5	0.0441789	0.263645	2.49885e+07	24.9885
VvXTH25	VvXTH30	0.0935922	0.529607	0.17672	804	189.333	614.667	54.0833	71.9167	0.0879881	0.379842	4.0739e+07	40.739
VvXTH26	VvXTH27	0.14663	0.735659	0.199318	795	188.083	606.917	80.8333	88.1667	0.133187	0.468764	5.65891e+07	56.5891
VvXTH26	VvXTH28	0.0180913	0.163806	0.110444	882	210.667	671.333	12	31	0.0178749	0.147152	1.26005e+07	12.6005
VvXTH26	VvXTH29	0.0466136	0.422713	0.110272	780	182.583	597.417	27	59	0.0451946	0.32314	3.25164e+07	32.5164
VvXTH26	VvXTH30	0.0945209	0.539617	0.175163	804	191.25	612.75	54.4167	73.5833	0.0888073	0.384749	4.1509e+07	41.509
VvXTH27	VvXTH28	0.137418	0.633114	0.217051	798	188.083	609.917	76.5833	80.4167	0.125564	0.427559	4.87011e+07	48.7011
VvXTH27	VvXTH29	0.102072	0.531155	0.192169	696	159.833	536.167	51.1667	60.8333	0.0954305	0.380605	4.0858e+07	40.858
VvXTH27	VvXTH30	0.0946286	0.329928	0.286816	726	171.083	554.917	49.3333	45.6667	0.0889022	0.266926	2.53791e+07	25.3791
VvXTH28	VvXTH29	0.041218	0.309106	0.133346	780	181.583	598.417	24	46	0.0401058	0.253327	2.37774e+07	23.7774
VvXTH28	VvXTH30	0.0912214	0.494012	0.184654	807	190.917	616.083	52.9167	69.0833	0.0858921	0.361851	3.8001e+07	38.001
VvXTH29	VvXTH30	0.0519343	0.350798	0.148046	705	163.583	541.417	27.1667	45.8333	0.050177	0.280183	2.69845e+07	26.9845
