# Supplementary material for: Identification and expression analysis of xyloglucan endotransglucosylase/hydrolase (XTH) family in grapevine (Vitis vinifera L.)
Source: PeerJ. 2022 Jun 13;10:e13546. doi: 10.7717/peerj.13546 (PMC9202548; doi:10.7717/peerj.13546)
Supplement: Supplemental Information 1 [file peerj-10-13546-s001.zip › RAW DATA/KaKs/linked gene pair.txt]

VvXTH6	VvXTH7
VvXTH8	VvXTH9
VvXTH14	VvXTH15
VvXTH17	VvXTH18
VvXTH17	VvXTH19
VvXTH17	VvXTH20
VvXTH17	VvXTH21
VvXTH17	VvXTH22
VvXTH17	VvXTH23
VvXTH17	VvXTH24
VvXTH17	VvXTH25
VvXTH17	VvXTH26
VvXTH17	VvXTH27
VvXTH17	VvXTH28
VvXTH17	VvXTH29
VvXTH17	VvXTH30
VvXTH18	VvXTH19
VvXTH18	VvXTH20
VvXTH18	VvXTH21
VvXTH18	VvXTH22
VvXTH18	VvXTH23
VvXTH18	VvXTH24
VvXTH18	VvXTH25
VvXTH18	VvXTH26
VvXTH18	VvXTH27
VvXTH18	VvXTH28
VvXTH18	VvXTH29
VvXTH18	VvXTH30
VvXTH19	VvXTH20
VvXTH19	VvXTH21
VvXTH19	VvXTH22
VvXTH19	VvXTH23
VvXTH19	VvXTH24
VvXTH19	VvXTH25
VvXTH19	VvXTH26
VvXTH19	VvXTH27
VvXTH19	VvXTH28
VvXTH19	VvXTH29
VvXTH19	VvXTH30
VvXTH20	VvXTH21
VvXTH20	VvXTH22
VvXTH20	VvXTH23
VvXTH20	VvXTH24
VvXTH20	VvXTH25
VvXTH20	VvXTH26
VvXTH20	VvXTH27
VvXTH20	VvXTH28
VvXTH20	VvXTH29
VvXTH20	VvXTH30
VvXTH21	VvXTH22
VvXTH21	VvXTH23
VvXTH21	VvXTH24
VvXTH21	VvXTH25
VvXTH21	VvXTH26
VvXTH21	VvXTH27
VvXTH21	VvXTH28
VvXTH21	VvXTH29
VvXTH21	VvXTH30
VvXTH22	VvXTH23
VvXTH22	VvXTH24
VvXTH22	VvXTH25
VvXTH22	VvXTH26
VvXTH22	VvXTH27
VvXTH22	VvXTH28
VvXTH22	VvXTH29
VvXTH22	VvXTH30
VvXTH23	VvXTH24
VvXTH23	VvXTH25
VvXTH23	VvXTH26
VvXTH23	VvXTH27
VvXTH23	VvXTH28
VvXTH23	VvXTH29
VvXTH23	VvXTH30
VvXTH24	VvXTH25
VvXTH24	VvXTH26
VvXTH24	VvXTH27
VvXTH24	VvXTH28
VvXTH24	VvXTH29
VvXTH24	VvXTH30
VvXTH25	VvXTH26
VvXTH25	VvXTH27
VvXTH25	VvXTH28
VvXTH25	VvXTH29
VvXTH25	VvXTH30
VvXTH26	VvXTH27
VvXTH26	VvXTH28
VvXTH26	VvXTH29
VvXTH26	VvXTH30
VvXTH27	VvXTH28
VvXTH27	VvXTH29
VvXTH27	VvXTH30
VvXTH28	VvXTH29
VvXTH28	VvXTH30
VvXTH29	VvXTH30
