# Supplementary material for: Identification and expression analysis of xyloglucan endotransglucosylase/hydrolase (XTH) family in grapevine (Vitis vinifera L.)
Source: PeerJ. 2022 Jun 13;10:e13546. doi: 10.7717/peerj.13546 (PMC9202548; doi:10.7717/peerj.13546)
Supplement: Supplemental Information 1 [file peerj-10-13546-s001.zip › RAW DATA/Organ-specific expression analysis/Organ-specific expression analysis.xlsx]

## Sheet: Sheet1
	ID	Stamen	BerryPericarp-FS	BerryPericarp-PFS	BerryPericarp-V	BerryPericarp-MR	BerryPericarp-R	Bud-S	Bud-B	Bud-AB	Bud-L	Bud-W	BerryFlesh-PFS	BerryFlesh-V	BerryFlesh-MR	BerryFlesh-R	BerryFlesh-PHWⅠ	BerryFlesh-PHWⅡ	BerryFlesh-PHWⅢ	Inflorescence-Y	Inflorescence-WD	Flowwer-FB	Flowwer-F	Root	Leaf-Y	Leaf-FS	Leaf-S	Carpel	Petal	BerryPericarp-PHWⅠ	BerryPericarp-PHWⅡ	BerryPericarp-PHWⅢ	Pollen	Rachis-FS	Rachis-PFS	Rachis-V	Rachis-MR	Rachis-R	Seed-V	Seed-MR	Seed-FS	Seed-PFS	Seeding	BerrySkin-PFS	BerrySkin-V	BerrySkin-MR	BerrySkin-R	BerrySkin-PHWⅠ	BerrySkin-PHWⅡ
Vv01s0011g06250	VvXTH1	6849.72	5388.62	5836.94	13757.7	18849.5	12661.8	15609.1	4241.29	3791.01	12391.1	7527.06	4878.18	16694.4	15940.7	12217.1	15418.4	14003.5	14772.4	5435.24	6712.61	8670.79	9528.25	16498.8	10227.5	18854	6081.95	7432.07	7298.92	15073.1	12749.9	11530.8	2353.98	10153.1	10918.1	11758.3	14134	11091.2	17896.4	9736.93	14216.8	14867.1	12076	5237.41	16527.8	17657.8	12638.3	11855.2	12815.3
Vv01s0150g00460	VvXTH2	4157.82	4624.68	13399	15243.2	9166.46	13677.6	16551.1	19200.4	20088.2	23118.5	2264.13	17388	13504.2	12544	9243.8	691.017	447.527	364.721	16465.1	7079.68	17999.1	26369.8	8064.35	11493.2	1001.38	3239.21	4479.48	8782.16	2607.31	799.376	273.752	12146.4	15317.1	13338.2	5536.83	13146.6	10145.1	2886	1589.87	4364.64	714.39	24527.5	7259.6	18906.6	11152.4	15176.5	958.342	547.907
Vv01s0026g00200	VvXTH3	143.662	228.436	606.615	588.168	192.172	285.172	90.85	269.568	447.78	251.127	242.088	656.249	199.393	298.244	453.605	97.5292	104.316	157.199	639.293	167.868	3836.33	6322.35	236.54	457.185	1042.81	622.999	116.296	429.786	83.0217	147.976	188.542	1218.19	2076.66	3471.28	582.26	2527.04	2902.77	116.199	84.39	106.047	69.0533	1651.33	1865.05	1364.52	1511.06	2968.21	150.012	98.8392
Vv02s0012g02220	VvXTH4	15304.7	300.182	1085.31	5661.48	10102.4	10238.3	296.355	2442.21	3942.66	11339.2	1111.97	271.996	11824.5	11968.9	11564.7	14251.5	13934.6	10801.2	611.522	1166.15	13783.6	16367.9	7247.38	2764.48	6591.66	6498.19	3196.31	5301.41	16271.3	12092.1	11466.2	24427.1	1385.08	1639.46	7545.73	5563.64	4549.12	4601.18	7372.15	352.817	5712.26	2475.16	636.779	7100.28	9349.73	7803.38	10432.2	11910.3
Vv03s0088g00650	VvXTH5	95.6	614.825	521.555	179.887	236.992	355.313	157.952	466.252	584.329	518.07	313.796	675.221	250.35	143.96	353.403	266.454	173.428	455.183	704.004	559.438	257.628	178.593	1045.77	377.572	213.133	1246.03	243.603	84.5033	352.947	396.923	486.631	95.6508	3358.69	1792.63	189.087	193.063	228.273	108.563	101.937	228.469	175.692	748.808	588.144	153.186	108.773	386.767	681.168	192.296
Vv05s0062g00240	VvXTH6	232.338	2529.1	5675.49	3245.73	2483.43	1695.02	1105.34	2488	3530.39	8583.68	467.046	6272.66	3083.43	4052.03	5150.07	581.347	511.378	2775.71	6004.8	2501.53	2238.38	2959.87	3654.48	3105.4	1892.68	4355.09	1326.19	3253.16	602.995	1350.28	1903.68	779.39	5972.14	6359.22	2181.84	3381.17	3230.6	973.117	573.088	326.096	188.721	9909.35	3040.66	1859.64	1638.19	3412.96	1084.83	1376.61
Vv05s0062g00250	VvXTH7	1104.92	4653.69	17243.9	11430.5	3688.52	3756.98	410.958	3276.76	3635.24	17330.2	664.984	13861.8	4137.9	3371.33	3612.92	407.867	546.361	1955.43	3412.05	1782.87	2237.69	4039.9	6780.69	8685.64	6697.13	1640.35	522.589	3112.63	991.597	679.249	1381.65	3929.19	1986.98	2549.76	2260.93	3218.78	3965.6	1086.94	436.302	5979.15	1177.8	9238.56	5472.51	3057.44	1533.57	2767.63	781.939	813.119
Vv05s0062g00480	VvXTH8	979.827	3346.15	4518.48	8984.77	9596.12	9030.58	1469.4	7081.07	11741.2	11570.5	970.005	9167.7	14831.8	15882.9	19262.1	2296.51	2014.32	8089.67	5257.78	3600.97	5366.46	7788.76	5262.8	5508.75	3389.86	5756.51	1851.56	4857.19	2791.32	4028.3	7413.9	2837.07	11663.1	11037.8	9885.17	10686.7	9817.63	4794.21	1995.95	1294.27	867.787	12527.6	5272.47	12517	11658.9	14501.3	4701.63	5596.88
Vv05s0062g00610	VvXTH9	441.824	634.817	2329.78	6721.78	8113.95	7098.27	380.078	4619.6	9701.66	4688.48	290.497	3342.07	10657.3	11779.4	16178.7	1303.95	1294.02	5532.37	2041.86	797.173	2017.99	4485.9	1644.16	3037.07	1584.78	2315.9	532.498	1657.73	1343.75	2652.05	4815.72	1526.43	6561.92	5359.49	6869.44	7259.55	6239.28	2995.53	1180.76	288.729	449.113	5669.36	1357.69	9611.63	8234.57	11467	3387.28	3811.53
Vv06s0061g00550	VvXTH10	7407.18	649.004	13990.2	43369	39317.9	44299.1	3385.13	539.442	1027.62	3587.8	574.403	3741.62	43132.7	42946.7	37575.1	41623.2	35184.4	21290.6	310.709	1266.71	2196	1163.65	5789.68	781.521	214.052	3617.75	2553.94	766.212	34004.8	24338.5	17945.5	2379.97	3376.75	2919.79	31530.1	30868.7	27123.7	26064.3	29105	220.812	8962.94	10601.3	277.671	37565.4	40368.6	27031.7	33207.2	24847.2
Vv07s0185g00050	VvXTH11	4434.24	63.7367	139.262	100.057	255.731	130.823	51.5092	57.2525	192.914	54.2708	163.998	70.1925	66.0183	72.7008	117.451	263.15	840.849	496.114	76.9633	232.219	9954.73	5623.4	67.1342	103.428	86.8858	233.436	78.5933	94.7333	456.796	2411.68	2052.48	226.172	75.6217	56.9958	67.5367	72.7975	130.965	94.8558	130.03	109.477	436.883	1632.21	172.153	105.05	110.251	171.433	1059.74	4754.83
Vv08s0007g04950	VvXTH12	152.133	5976.19	4399.56	905.295	461.438	264.573	509.367	4819.23	3443.59	2167.18	370.233	1677.35	171.996	127.345	293.2	257.474	180.403	108.383	6710.68	2433.81	281.238	963.572	1761.73	418.365	187.188	1123.65	191.528	395.099	260.165	187.22	139.532	611.848	6415.33	5586.07	968.493	1360.52	761.289	210.038	199.492	700.821	95.4083	5348.71	10831.9	440.731	163.882	275.735	295.204	125.388
Vv10s0116g00520	VvXTH13	877.778	2761.47	1063.58	305.699	464.494	438.552	853.621	2616.31	2712.1	818.136	469.628	1207.61	211.104	257.404	316.777	121.159	157.468	92.9633	3536.2	7185.89	3673.81	2059.61	2085.71	1102.48	238.389	1410.46	1494.51	2271.05	952.125	237.903	119.723	317.659	1046.07	484.712	80.1633	106.892	95.8658	56.4517	71.525	1881.71	108.598	5706.39	1178.13	164.17	167.075	398.528	411.076	153.771
Vv10s0003g02440	VvXTH14	81.5558	3992.71	2153.86	440.023	158.703	262.741	467.795	239.395	365.536	4019.86	201.272	1122.31	185.591	161.678	195.553	441.951	796.564	790.825	64.215	133.897	115.424	273.567	8721.91	98.2867	144.551	438.93	172.301	76.565	385.867	882.832	840.456	205.497	4539.58	5191.21	2193.29	1992.27	1090.3	400.857	157.491	739.448	3532.71	328.959	413.547	147.037	91.6775	286.046	354.177	571.038
Vv10s0003g02480	VvXTH15	107.953	276.322	584.452	442.66	127.413	1322.15	91.8892	80.0333	327.266	210.521	317.622	345.058	340.167	308.442	895.829	1231.37	2055.03	1347.82	63.2942	122.774	167.554	386.404	1271.73	94.5158	292.541	1247.43	91.885	115.833	1411.09	1958.68	988.232	211.972	145.193	169.346	143.999	172.667	219.26	327.059	108.847	2517.79	5725.1	4793.68	189.027	622.073	666.973	1218.04	1561.42	1946.48
Vv11s0016g03480	VvXTH16	222.078	149.203	304.134	308.738	234.72	525.423	267.948	235.605	178.133	137.004	458.831	241.324	485.581	515.889	742.938	546.874	759.523	936.653	143.942	295.547	103.906	155.213	146.159	140.5	98.7275	556.8	131.641	127.604	757.994	1092.08	730.557	1949.31	224.537	140.93	207.222	223.531	187.832	294.716	351.377	177.164	187.69	319.049	162.217	266.476	356.663	670.518	705.438	944.798
Vv11s0052g01180	VvXTH17	3632.39	82.8267	1160.95	2223.82	4855.95	2794.27	1639.59	259.041	910.782	574.353	1195.85	3106.61	5788.78	4912.15	4454.54	150.072	209.227	683.256	1100.41	921.466	561.692	944.011	2463.92	757.104	799.184	648.898	494.639	514.472	366.132	352.692	762.553	574.126	1795.01	2952.75	1005.38	3225.19	1979.93	714.751	635.322	154.696	226.765	3423.8	1910.57	4504.42	4042.43	4476.52	394.985	449.248
Vv11s0052g01190	VvXTH18	378.366	226.522	1583.79	1758.68	3683.98	2260.96	548.675	111.698	1281.51	236.808	610.48	1328.09	2590.82	2296.92	2798.65	315.962	172.653	397.339	657.431	270.229	442.852	1022.95	431.631	950.259	1074.25	1002.03	347.453	346.59	1182.1	543.484	373.379	435.405	1810.38	1942.16	756.99	1995.91	1017.8	651.791	449.684	336.817	237.868	577.947	1250.17	2616.23	2266.26	3057.52	693.597	360.576
Vv11s0052g01200	VvXTH19	2245.53	137.137	1754.71	4781.86	3306.54	2639.82	1092.38	316.393	661.92	372.496	238.224	4475.27	5508.18	6235.64	3447.83	139.932	181.956	591.232	1561.96	656.548	563.589	382.592	711.032	382.062	520.288	392.233	313.608	399.442	125.808	177.533	235.874	704.922	2434.1	3441.11	1488.03	4554.47	2941.1	510.781	400.013	149.803	95.5425	787.943	2305.02	3494.14	4224.17	2903.23	230.211	210.09
Vv11s0052g01220	VvXTH20	267.259	220.422	555.606	805.09	2252.81	1074.07	900.214	313.77	1103.05	471.397	633.261	1354.78	1954.78	2158.96	2042.48	768.184	274.121	839.009	927.751	517.064	633.427	840.023	1371.68	398.591	964.682	2909.84	579.652	763.941	862.81	907.777	823.61	279.787	2135.71	2714.16	1612.3	2208.16	1753.2	954.91	1091.9	167.268	186.597	731.787	1256.44	2012.31	1833.05	1921.63	1011.14	876.203
Vv11s0052g01230	VvXTH21	1204.17	149.518	368.461	307.217	550.435	971.134	216.963	128.486	739.358	139.614	815.338	339.83	369.061	846.307	862.247	441.437	201.82	243.825	404.954	575.346	169.777	231.268	294.22	208.623	301.149	1492.06	292.854	259.216	934.801	531.092	170.476	659.595	316.58	414.732	181.808	469.87	370.271	8191.23	6030.51	191.829	260.73	353.215	468.586	339.142	253.002	1239.88	770.173	303.062
Vv11s0052g01250	VvXTH22	1452.64	11843.9	24088.1	5991.44	1139.92	1635.89	15954.8	2194.69	1129.13	6559.01	20171.8	26838.3	2316.47	1902.46	1738.06	167.302	204.213	294.893	5480.23	3414.38	1247.28	1840.58	2651.18	720.978	2692.45	1484.72	295.277	3384.09	371.088	476.156	459.811	625.325	5569.04	14145.9	10425.7	12195.1	17887.8	5821.51	984.562	3133.74	3573.15	1086.95	21752.3	3290.57	1713.13	3391.7	723.122	683.813
Vv11s0052g01260	VvXTH23	1539.62	1360.01	6319.38	7794.57	13371.8	9113.87	5098.41	440.731	3213.48	1162.17	1862.86	9424.35	9997.8	11359.4	8759.53	402.39	737.806	2762.92	4309.3	933.519	1643.63	2374.96	1248.72	2212.97	3410.91	1043.69	3610.38	2087.76	1293.08	1299.25	2673.48	736.391	8663.64	10189.7	6090.99	10342.9	7198.59	5601.32	2228.04	575.791	347.879	3987.7	6717.01	10099.5	10855.4	9791.98	1281.18	1814.97
Vv11s0052g01270	VvXTH24	1163.45	681.082	3691.98	6074.91	9188.9	5685.27	3832.5	800.924	4594.22	1807.33	2070.15	8774.13	4655.27	8270.12	7478.66	294.671	564.218	1376.87	5302.05	917.752	1584.62	2608.38	2343.17	2209.49	2245.55	2441.08	1469.89	1266.58	1246.68	912.706	1080.97	870.733	7618.03	7642.09	5047.54	8577.72	7952.39	2469.4	1370.12	487.419	693.037	4530.01	3480.14	4907.97	4556.67	8279.14	1515.77	1318.12
Vv11s0052g01280	VvXTH25	2249.91	1129.45	3376.83	5630.06	10619.5	4223.68	2867.03	527.115	4968.63	1233.13	1973.58	5732.64	8309.01	6629.55	5682.43	748.207	391.29	881.352	3793.33	1138.33	2477.74	4492.16	1779.03	2353.32	2981.18	3061.39	2926.63	2831.19	3149.42	1011.31	1034.4	2278.63	6430.96	9361.72	5402.65	7512.67	5422.23	1966.36	1025.65	963.037	1821.41	3688.07	5144.1	9779.94	8460.19	7387.92	1702.43	1591.23
Vv11s0052g01300	VvXTH26	2848.17	1214.15	9324.09	11569.7	16638.6	12549.2	5932.04	444.545	4156.45	1149.61	4652.05	12338.9	14384.8	13162.5	12750.9	704.198	995.901	2789.35	5929.31	1725.33	2689.96	3520.8	2907.18	2974.17	4065.94	4891.03	3852.38	2259.21	2243.38	2564.13	4257.77	1591.93	12656.3	17139.2	6682.83	12171.6	8029.46	9190.33	3748.6	772.541	448.236	5735.04	11625.4	18665.9	17697.6	16279.1	3820.68	2794.07
Vv11s0052g01310	VvXTH27	1945.43	282.88	1318.54	2984.22	10309.9	3089.23	1478.96	393.453	3804.77	991.869	985.95	5539	6106.02	6519.54	5289.09	170.733	331.579	850.991	2258.43	574.472	790.959	2462.23	1241.77	1658.29	2198.98	732.791	511.158	599.784	1706.67	441.88	523.954	902.328	2831.72	4445.08	2244.15	4536.06	3493.67	1640.67	1157.6	410.399	460.918	1786.15	3484.33	6105.27	5726.03	5111.91	543.105	646.773
Vv11s0052g01320	VvXTH28	2244.9	1104.88	2929.66	6962.59	18751.4	7715.08	5832.75	714.649	4459.83	2012.21	5007.23	13255.5	8255.18	12101.6	11446.3	924.701	1351.96	3773.55	4892.65	1191.39	2925.5	5113.38	4794.85	1063.9	5357.44	4504.95	4824.68	3075.22	2927.62	3056.18	3523.75	1750.38	7510.51	10871.7	6206.64	11666.3	8026.5	9339.14	4640.96	776.175	1213.64	6650.1	7118.26	11348.5	10670.5	14417.7	3854.45	3149.17
Vv11s0052g01330	VvXTH29	440.457	181.153	1118.46	1202.51	6609.1	2995.75	458.052	130.685	852.088	233.393	1310.89	1216.75	1999.84	1996.72	3115.47	496.809	371.607	373.473	435.21	465.557	726.17	1590.33	501.52	405.949	551.421	2985.79	605.692	476.087	4656.32	746.125	387.17	726.888	1074.79	1462.86	638.393	1354.46	798.477	514.918	462.188	293.871	264.958	589.046	1796.03	1805.17	1374.99	3510.55	1602.24	638.54
Vv11s0052g01340	VvXTH30	422.972	289.244	520.984	831.636	2334.91	894.266	919.288	291.936	885.875	956.411	788.914	1651.57	1569.66	1883.81	1727.28	400.307	237.183	606.832	552.669	212.512	399.455	700.592	643.004	274.028	567.293	784.919	452.054	447.03	518.213	367.858	439.856	267.631	933.892	1189.41	936.939	1619.86	1299.03	860.192	489.016	173.732	210.028	823.887	893.867	1264.16	1251.77	2040.9	444.19	367.892
Vv12s0134g00160	VvXTH31	6025.81	14970.4	5804.6	1237.82	1333.46	844.307	10340.5	16997	19579	22972.3	6962.97	9357.03	1124.8	1181.54	1345.85	272.758	171.353	468.786	20207.1	21558.3	6411.81	4715.79	6783.17	11568.9	1654.73	1947.19	10550.9	6615.53	771.082	291.423	467.243	451.445	7379.83	8087.74	3960.45	1255.55	1238.27	678.028	289.912	23831.2	11421	20545.4	4153.62	895.383	492.357	776.976	209.836	177.493
Vv15s0048g02850	VvXTH32	153.567	97.7225	347.772	207.787	485.817	409.728	76.1458	78.7067	668.627	96.8008	342.805	103.462	117.407	109.464	303.651	316.751	169.815	158.098	110.954	204.544	135.928	172.124	123.557	239.014	198.058	829.072	83.7617	122.934	451.066	315.23	226.199	205.726	113.572	87.0158	89.5758	88.7192	75.6125	171.353	189.238	157.026	174.386	141.373	270.87	180.947	131.35	396.167	432.407	93.5567
Vv16s0100g00170	VvXTH33	126.973	77.4533	284.025	181.121	471.743	365.013	79.0033	52.3942	831.625	70.1142	190.951	79.8258	97.6783	89.2717	140.879	111.696	82.2567	60.7075	117.513	137.308	97.3975	154.667	90.7425	265.781	204.487	323.583	58.8775	90.7275	299.447	125.364	120.8	513.503	111.597	70.5042	79.45	65.3792	61.7375	66.4242	64.0967	139.267	135.611	86.4275	177.292	105.782	76.2317	111.494	201.574	87.8808
Vv17s0053g00610	VvXTH34	145.546	233.709	265.457	286.647	479.617	570.548	187.975	227.202	575.549	262.848	354.462	159.073	180.603	183.475	245.637	245.197	139.977	131.477	152.938	212.718	100.918	151.957	551.216	166.88	157.502	710.794	169.933	139.112	458.958	306.147	187.161	214.618	149.771	130.461	187.122	99.7017	106.516	118.768	132.053	207.98	151.897	583.732	235.767	199.378	136.32	372.344	397.902	148.009
[truncated: 6 more columns]
