# Supplementary material for: Identification and expression analysis of xyloglucan endotransglucosylase/hydrolase (XTH) family in grapevine (Vitis vinifera L.)
Source: PeerJ. 2022 Jun 13;10:e13546. doi: 10.7717/peerj.13546 (PMC9202548; doi:10.7717/peerj.13546)
Supplement: Supplemental Information 1 [file peerj-10-13546-s001.zip › RAW DATA/Organ-specific expression analysis/qRT-PCR.xlsx]

## Sheet: Sheet1
	Tendril-FS	SEM	Root	SEM	Stem-G	SEM	Leaf-FS	SEM	Flower-FB	SEM
XTH1	1	0.0815737	2.01339	0.242641	2.32743	0.184545	2.29297	0.117205	1.10861	0.0572881
XTH3	1	0.0277344	0.0863431	0.00200171	0.972034	0.0876687	0.241736	0.0161885	1.23326	0.0361576
XTH4	1	0.131109	2.36725	0.262551	0.394381	0.0378327	0.394381	0.0378327	1.27803	0.102406
XTH5	1	0.043884	0.537228	0.0841501	3.73968	0.307528	0.648051	0.0242885	0.106426	0.0111876
XTH6	1	0.0971722	0.437828	0.0206429	2.44128	0.257058	0.110192	0.00521195	0.146247	0.00675551
XTH7	1	0.0695206	1.13043	0.0166958	0.53048	0.0522574	1.04498	0.134418	0.341818	0.0198208
XTH10	1	0.225078	4.92196	0.296785	0.343485	0.029699	0.145603	0.0118566	3.20134	0.359033
XTH14	1	0.0734819	22.5437	1.93614	5.4275	0.213057	0.430118	0.014416	1.6824	0.0095025
XTH15	1	0.0991492	0.15827	0.0130463	0.343667	0.0255124	0.240714	0.0148963	0.0442669	0.00768305
XTH17	1	0.124305	0.975352	0.115632	0.330437	0.0177812	0.217918	0.02417	0.0223021	0.00485497
XTH20	1	0.059499	0.241408	0.0350663	0.20926	0.0187421	0.0897216	0.00121245	0.0355836	0.000609903
XTH31	1	0.0958718	1.19162	0.0811424	2.01038	0.236983	0.465838	0.0597677	0.756643	0.0389806
XTH32	1	0.180597	0.778016	0.0671936	0.785494	0.0182386	2.12337	0.0717347	1.08707	0.0624346
XTH34	1	0.0193543	0.832521	0.0172303	0.513367	0.032702	0.308906	0.0104711	0.462498	0.0199628
