# Supplementary material for: Identification and expression analysis of xyloglucan endotransglucosylase/hydrolase (XTH) family in grapevine (Vitis vinifera L.)
Source: PeerJ. 2022 Jun 13;10:e13546. doi: 10.7717/peerj.13546 (PMC9202548; doi:10.7717/peerj.13546)
Supplement: Supplemental Information 1 [file peerj-10-13546-s001.zip › RAW DATA/Phylogenetic analysis/VvXTH&At.nwk]

(((((((((((((((((VvXTH23,VvXTH26)0.7220,(VvXTH25,VvXTH28)0.9370)0.9680,VvXTH18)0.7570,VvXTH29)0.6460,(VvXTH19,(VvXTH17,(VvXTH30,(VvXTH24,VvXTH27)0.7300)0.9350)0.4250)0.8600)0.9660,VvXTH20)0.9790,VvXTH22)0.7890,((VvXTH14,VvXTH15)0.9970,((AtXTH15,AtXTH16)1.0000,(VvXTH7,(VvXTH6,(VvXTH8,VvXTH9)1.0000)0.9690)0.9940)0.9460)0.9910)0.6650,(AtXTH25,VvXTH21)0.4820)0.4050,(AtXTH21,(((AtXTH22,AtXTH23)0.9540,AtXTH24)0.4450,(AtXTH20,(AtXTH19,(AtXTH17,AtXTH18)0.8680)1.0000)1.0000)0.6230)0.7740)0.7730,(AtXTH14,(AtXTH12,AtXTH13)1.0000)1.0000)1.0000,(AtXTH26,VvXTH16)1.0000)0.9370,(AtXTH10,VvXTH5)1.0000)0.4300,(AtXTH4,(AtXTH5,VvXTH3)0.7550)1.0000)0.1870,(((AtXTH9,VvXTH31)1.0000,VvXTH34)0.9990,((AtXTH6,AtXTH7)1.0000,(AtXTH8,VvXTH13)1.0000)0.3670)0.4030)0.9850,(VvXTH11,(AtXTH3,(AtXTH1,AtXTH2)0.9860)0.9750)0.9460)0.6890,(AtXTH11,((((AtXTH32,VvXTH12)0.9990,VvXTH10)0.9510,AtXTH31)1.0000,((AtXTH33,VvXTH2)1.0000,((VvXTH32,VvXTH33)1.0000,(((AtXTH27,AtXTH28)1.0000,VvXTH1)1.0000,(VvXTH4,(AtXTH29,AtXTH30)0.4960)1.0000)0.8040)0.9350)0.9990)0.9080)0.6890);
