# Supplementary material for: Identification and expression analysis of xyloglucan endotransglucosylase/hydrolase (XTH) family in grapevine (Vitis vinifera L.)
Source: PeerJ. 2022 Jun 13;10:e13546. doi: 10.7717/peerj.13546 (PMC9202548; doi:10.7717/peerj.13546)
Supplement: Supplemental Information 1 [file peerj-10-13546-s001.zip › RAW DATA/Phylogenetic analysis/VvXTHCDS.fasta]

>VIT_201s0011g06250.1 gene=VIT_201s0011g06250
ATGTCTCTAGATGAACGAACAGGTTCCGGTTTCATCTCTCAGGACCTTTACCTCCATGGATTCTTCAGCG
CTTCGATCAAGTTGCCTGCAGATTATACAGCAGGAGTTGTCGTCGCGTTTTATATGTCAAATGCAGATAT
GTTCGAGGCAAACCATGATGAACTAGACTTTGAGTTCTTGGGTAACATTAGAGGCAAGGATTGGAGGATT
CAGACCAATGTTTATGGCAATGGAAGCACCAACGTGGGAAGGGAAGAGAGATACCACCTCTGGTTCGATC
CTTCTGAAGATTTCCATCAGTACAGTATTCTCTGGAGTGATAATCTGATCATATTTTACGTGGACAATGT
TCCTATCAGAGAGATAAAGAGGACTGAAGCAATGGGCGGGGACTTCCCCTCCAAGCCAATGTCTTTATAT
GCCACTATATGGGATGGGTCGGAGTGGGCTACCAATGGAGGCAGATACAGAGTGAATTACAAATATGCTC
CTTATGTGGCAGAATTTTCTAACCTGGTTCTACATGGCTGTGCTGTTGACCCAATTGAGAAGTCACCGAA
GTGTGACAATGGTCCTACTTCTAAAGCAAGTATCCCCACAGGCATCATGCCAGAGCAGAGGAGCAAGATG
GAGAAGTTCAGGAAGACGCACATGACATATTCCTATTGCTATGATCGTGTTCGATACACAGTCCCTCCAT
CTGAGTGCGTGGTTAATGCCCAGGAAGCAGAGCGTCTGCGAAGGTTCGACCCAGTCACATTTGGAGGGCG
GCGCCACCACCACCATGGGAAGCGGCACCAGAGGAACCGATCAAGCCAAGGCGAGGCTACTACCATTTAA
>VIT_201s0026g00200.1 gene=VIT_201s0026g00200
ATGGCTCTTCTGCAACAGAAGTTACTCGCTTCATTGCTTGTAATCTTCGGCATTAGTGCTGCTGTTTCTG
CCGGCAATGGGCATGATGCAGCTCCAAACGTCACAAGATTGACGGACCTGTTTGGTCATCTCACTTTCAA
TCATGGCTTTACTGAATTTTTTGGAGGCTCAAATATCCAGCCCATCAATAATGGCTCCTATGCCAATCTT
ATTCTCAATAAATCCTCCGGAAGTGGATTGGTGTCACAGAGCAAGTATTACTATGGATTCTTCAGTGCTG
CAATAAAGCTGCCCTCTGGTTACACCTCTGGAGTTGTGGTAGCCTTTTATATGTCTAATGCAGATCTTTT
CCCTCACAACCATGATGAGATCGACATTGAATTGCTCGGTCATGAGAAGAGAAAAGACTGGGTGCTGCAG
ACAAATATGTATGGCAATGGCAGTGTGAGCACTGGAAGAGAAGAGAAATTTCGACTATGGTTCGACCCAA
CTGAGCAGTACCATCATTACAGCTTCATCTGGAATAGACATCATATAGTGTTTCTGGTAGACAATGTACC
AGTAAGAGAGATTCTTTACAATGATGCCATTTCCTCTGTTTACCCATCAAAGCCCATGTCGGTTTATGCA
ACAATATGGGATGGATCAGAGTGGGCAACTCATGGAGGAAAATACCCGGTTGACTATAAGTATGCCCCAT
TTGTGGTTTCATTTGGAGAAATGGAAATGGATGGCTGCACATTCGATCCAAAAAAGAAAGGTGTTTCATG
TTCTAAAGGCAGTGTTTCAAGCAGGGACCCGGTTGATGGAGAAGAGTTTGCTAAGCTATCAGAGCAACAG
AGAATGGGGATGGAGTGGGCAAGAAAGAAGCTCATGTTCTACTCATACTGCAAAGATTCTTCAAGATTTA
AAGTCCTCCCACCTGAGTGCAAAGCAAAATGA
>VIT_201s0150g00460.1 gene=VIT_201s0150g00460
ATGCTTACTACACTTCCTCAGTCTCTCCCTCTCGGAACAAAAATGGCTTCTTGCCTGTGGCTTCTCTCTC
TGGGTTTACTGTTTATGGTCTCTGGAGCAAGGGGTGCTGCTCCAAGGAAGCCTATCGATGTGCCATTCGG
TAGAAACTATGTGCCTACATGGGCTTTTGACCACATCAAGTCCTACAATGGAGGCTCTGAGATTCAGCTC
GTCCTTGACAAATACACAGGTACTGGCTTCCAATCCAAGGGGTCTTACTTGTTCGGCCACTTCAGTATGC
AAATAAAGATGGTTCCAGGGGATTCTGCGGGAACTGTAACTGCTTTCTATCTGTCTTCTCAAAACTCAGA
GCATGATGAAATAGACTTTGAGTTCTTGGGGAACAGGTCCGGCCAACCCTACATTTTACAGACAAATGTC
TTCACGGGAGGAAAAGGAGACAGAGAGCAGAGAATCTATCTTTGGTTTGACCCAACCAAAGCTTTTCACT
CATACTCAGTTCTATGGAATACGTTTCTGATAATATTCTTGGTGGACGATGTCCCAATAAGAGTGTTCAA
GAACAGCAAAGATTTGGGAGTTAAGTTTCCATTCGACCAACCCATGAAGATATACTCAAGCCTGTGGAAT
GCGGATGACTGGGCCACAAGGGGTGGGCTGGAGAAGACCGACTGGTCCAAGGCTCCATTTGTGGCTTCGT
ACAAGAGTTTCCACGTGGATGGGTGTGAGGCTTCAGTGGAAGCCAAATTTTGTGCGACCCAGGGCAAGAG
ATGGTGGGACCAAAGGGAATTTCAAGATCTCGACTCCCTTCAGTACAGGAGACTCGCCTGGGTCCGCCAG
AAATACACCATCTACAACTACTGCACTGACCGAGTTAGATACCCCACCATGCCACCTGAATGCAAGAGAG
ACAGAGACGTTTAG
>VIT_202s0012g02220.1 gene=VIT_202s0012g02220
ATGGGTCAGCTTCCAGTAATACGCAATTTCTCTCTCTTCTTCTTCTTCTTCGTCTCTTTCTTCTGCGCGG
CCTCCTCCTTCAACCTCTCCGTCATCTCGTTTGATCAGGGCTACACCCACCTTTTCGGGGAAGGCAACCT
CGTCCGCTCCTCCGACGGCAGAAGCGTCCGCCTCCTCCTCGACCGTTACACCGGGTCTGGTTTTATATCG
GCCAACCTGTACAACCACGGATTCTTCAGCGCGAACATCAAGCTGCCGTCGGAGTACACGGCCGGCGTGG
TGGTAGCTTTCTATACATCGAATGGAGACGTGTTCGAGAAGACGCACGATGAACTGGACTTTGAGTTCTT
GGGGAACGTAAAAGGGAAGCCATGGAGGTTTCAGACGAACGTGTACGGAAATGGGAGCACAAGCCGTGGA
AGGGAAGAGAGGTATCGGCTTTGGTTCGATCCAAGCAAGGAGTTTCATAGATATAGCATTCTCTGGACGG
CCAAGAACATCATATTTTATGTTGATGAAGTTCCCATAAGAGAGGTGATTCGCAACGAGGCGATGGGTGG
CGACTACCCATCAAAGCCAATGGCATTGTACGCGACCATATGGGATGCCTCCAACTGGGCCACTTCAGGT
GGCAAATACAAAGTGGACTACAACTACGCGCCCTTCGTCTCTGAATTCTCCGATTTCGTGCTCGATGGCT
GCCCTGCTGATCCACTTCAGCTAGCATCCGCCGGCGGCTGCTCCGACAAGGACGCTGAGCTCGAGAGCAA
TGACTATTCCGCCATCACCCCACTTCGTCGCATCTCCATGCGCAAGTTCCGCCAAAAGTACATGTACTAT
TCCTACTGCTACGACACCCTGCGCTACGCTACTCCCCTACCGGAGTGTGTCATCATCCCTTCCGAGAAAC
GTCGGTTCAAGGACACTGGGCGCTTGAAGTTTGGAGGCAGCCACAAGAAGAGCTCCAAGCGGAGGTCCCG
GGTGCCGGTTGCCACCACCACCTCAGACCGCCAGGCTGCTGCATAA
>VIT_203s0088g00650.1 gene=VIT_203s0088g00650
ATGAACGATTATCACAAACTTGTCTTCTTTATTGGGGTTTTAACCTTGATCAGTTTGGTTCAAGTTTCAG
ATGCTTCTGTTGTTTCAACAGGAGACTTCAACAAGGATTTCTTTGTCATTTGGTCTCCTAGCCATGTCAA
TACTTCTGCAGATGGCCATGCAAGAAGCTTGAAGCTTGATAAGGAATCAGGTGCTGGTTTTGCTTCAAAC
CAGTTATTCCTGTTTGGGCAGATTGACATGCAAATCAAACTAGTAACAGGCCATTCTGCAGGCACAGTTG
TGGCCTATTATCTAACTTCTGATCAACCTAATCGCGACGAGGTCGACTTTGAGTTCCTGGGAAATGTGAG
TGGGCAGCCATATATCCTTCAAACCAATGTTTTTGCAGACGGGTTTGACAACAGGGAAGAGAGGATTTAT
CTATGGTTTGATCCAACAGAGGACTTCCACACCTATTCCATACTGTGGAACCTTCACCAGATTGTATTCA
TGGTGGACTGGGTGCCCATAAGAGTGTACAGAAACCATGCAGACAAGGGGGTGGCCTTTCCCAGATGGCA
GCCAATGAGCATCAAAATCAGCCTATGGAACGGCGACAGCTGGGCGACCCGAGGTGGAAAGGACAAGATT
GACTGGACAAAGGGCCCATTCATAGCCTCATTCAGGAACTACAAGCTTGATGCCTGCATTTGGAGGGGCA
ATGCAAGGTTTTGCAGGGCAGATAGCCCTACAAATTGGTGGAACAAAGAAAGGTTCAGCTCTCTAACATC
AACCCAGAGAAGGCTTTTCAAATGGGTTAGGACACATCATCTCATTTATGACTATTGCCAAGATAACGAG
AGATTCCAAAACAACCTTCCAAAGGAATGCTTTCTTCCCAAGTACTGA
>VIT_205s0062g00240.1 gene=VIT_205s0062g00240
ATGGGGTCTTCTTCAAATGGGTATTCAGTGTTTTTGTTGCTTTTTGCAGTGGTGGTGGCTACTGCCTCCG
CTAGTAACTTCTATCAAGACTTTGACCTTACATGGGGTGATAATCGTGCTAAGATCTTCAATGGAGGACA
GCTGCTGTCTCTCTCCCTAGACCAGGCATCTGGCTCTGGGTTTCAGTCCAAGAAGGAGTATCTGTTTGGG
AGGATTGACATGCAGCTCAAGCTTGTCGCTGGCAACTCTGCTGGCACCGTCACTGCCTACTACTTATCTT
CTCAAGGGTCAACCCATGATGAGATTGACTTCGAGTTCCTGGGAAACCTGAGTGGAGATCCTTACATCCT
TCATACCAATGTATTCACTCAAGGGAAGGGCAACAGGGAGCAGCAATTCTACCTCTGGTTCGACCCCACC
CGTAACTTCCACACCTATTCCATCATCTGGACCGCCCGGCACATCATTTTCTTGGTGGACAACGTTCCCA
TAAGGCTATTCAAGAATGCAGAATCAATGGGAGTTCCCTTCCCAAAGAACCAGCCCATGAGGATATACTC
AAGCCTCTGGAACGCGGATGACTGGGCCACAAGAGGAGGGTTGGTGAAAACTGACTGGTCCAAGGCACCC
TTCACAGCATACTACCGGAACTTCAGAGCCAACTCCTCGACCCCCACAAGTTCATTCCCTGACAGTACCT
TCCAGACCCAAGAACTCGATTCCTACAGCAGAAGAAGGCTGAGATGGGTTCAGAAGAACTTCATGATTTA
CAACTACTGCACTGATCTCAAACGCTTTCCTCAAGGTGTCCCTGCTGAGTGTAAGCGCTCAAGGTTTAAT
CTCTAG
>VIT_205s0062g00250.1 gene=VIT_205s0062g00250
ATGGGGTTTTCTTCATATGAGTATTCAGTTTTGGTGTTGGTTTTGGCAATGATGGTGGCTACTGCCTCTG
CTAGTAACTTCTATCAAGACTTTGACATAACATGGGGCGATCATCGCGCTAAGATGTTCAATGGAGGGCA
GCTTCTCTCTCTGTCCCTCGACAAGGTCTCTGGCTCTGGCTTCCAGTCCAAGCGAGAGTATCTATTTGGG
AGGATTGATATGCAACTCAAGCTTGTTGCTGGCAACTCTGCTGGCACTGTCACTGCCTACTATTTGTCGT
CTCAGGGACCGACACACGATGAGATCGACTTCGAGTTCTTAGGAAACCTTAGTGGGGATCCATATATCCT
GCATACTAATATGTTCACTCAAGGGAAAGGGAACAGGGAGCAACAGTTCTATCTCTGGTTCGACCCCACT
AGAAATTTCCACACCTATTCTGTCATCTGGAACCCCCAGCAGATCATTTTCTTGGTGGATAATACTCCCA
TAAGACTATTCAGAAATGCAGAATCAATGGGTGTTCCCTTCCCCAAGAACCAACCAATGAGAATTTACTC
GAGCCTATGGAATGCGGATGACTGGGCCACAAGAGGAGGGTTGGTGAAAACTGATTGGTCCAAAGCCCCC
TTTACAGCATACTACAGGAACTTCAGAGCCTACACCTCCACCTCCTCAAACTCATTCTCTAATAGTGCAT
GGCAGTTCCAAGAGCTTGATGCCAACAGCCGAAGACGACTGAGATGGGTTCAGAAAAATTTCATGATTTA
CAACTATTGCACCGACTACAAACGCTTCCCTCAAGGCCTTCCTCCTGAGTGTAAAAACTCAAAAGTTTAG
>VIT_205s0062g00480.1 gene=VIT_205s0062g00480
ATGGGGTCTTCTTCAAATGGGTATTCATTTTTTGGCTTGGTTTTTGCAATGGTTCTGGCTACTGCCTCTG
CTAGTAACTTCTATCAAGACTTTGACATAACATGGGGCGATCATCGTGCTAAGATCTTCAATGGAGGACA
GCTTCTGTCTCTCTCTCTGGACAAGACATCTGGGTCTGGGTTTCAGTCCAAGAAGGAGTATTTGTTTGGG
AGGATTGATATGCAACTCAAGCTTGTTGCTGGTAACTCCGCTGGCACTGTCACTGCCTACTACTTGTCTT
CTCAAGGGCCAACCCATGATGAGATCGACTTCGAGTTCTTGGGAAACCTAAGTGGAGATCCTTATATCCT
CCACACCAATGTATTCACTCAAGGGAAGGGCAACAGGGAGCAACAATTCTACCTTTGGTTCGACCCCACC
CGTAACTTCCACACCTACTCCATCGCCTGGAGCGCCCAACACATCATTTTCTTGGTGGACAACGTTCCCA
TAAGGCTATTCAAGAATGCAGAATCAATGGGGGTTCCCTTCCCAAAGAACCAGCCAATGAGGATATACTC
AAGCCTCTGGAATGCGGATGACTGGGCCACAAGAGGAGGGTTGGTGAAAACTGACTGGTCCAAGGCACCC
TTCACAGCATACTACAGGAACTTCAGAGCCAGCACTTCCACCTCCACAAGCACATTCTCTGACAGTGCCT
TCCAGACCCAGGAACTTGATGCCTACAGCAGAAGAAGGCTGAGATGGGTTCAGAAGAACTTCATGATTTA
CAACTACTGCACTGATCTCAAACGCTTCCCTCAAGGTGTCCCTCCTGAGTGTAAGCACTCAAGGTTTAAT
CTCTAG
>VIT_205s0062g00610.1 gene=VIT_205s0062g00610
ATGGGGTCTTCTTCAAATAGGTATTCATTTTTTTGCTTGGTTTTTGCAATGGTTCTGGCTACTGCCTCTG
CTGGTAACTTCTATCAAGACTTTGACATAACATGGGGCGATCATCGTGCTAAGATCTTCAATGGAGGACA
GCTTCTGTCTCTCTCTCTGGACAAGACATCTGGGTCTGGGTTTCAGTCCAAGAAGGAGTATTTGTTTGGG
AGGATTGATATGCAGCTCAAGCTTGTTGCTGGTAACTCCGCTGGCACTGTCACTGCCTACTACTTGTCTT
CTCAAGGGCCAACCCATGATGAGATCGACTTTGAGTTCTTGGGAAACCTAAGTGGAGATCCTTATATCCT
CCACACCAATGTATTCACTCAAGGGAAGGGCAACAGGGAGCAACAATTCTACCTCTGGTTCGACCCCACC
CGTAACTTCCACACCTACTCCATCGCCTGGAGCGCCCAACACATCATTTTCTTGGTAGACAACGTTCCCA
TAAGGCTATTCAAGAATGCAGAATCAATGGGAGTTCCCTTCCCAAAGAACCAGCCAATGAGGATATACTC
AAGCCTCTGGAATGCGGATGACTGGGCCACAAGAGGAGGGTTGGTGAAAACTGACTGGTCCAAGGCACCC
TTCACAGCATACTACAGAAACTTCAGAGCCAGCACTTCCACCTCTACAAGCACATTCTCTGACAGTGCCT
TCCAGACCCAGGAACTTGATGCCTACGGCAGAAGAAGGCTGAGATGGGTTCAGAAGAACTTCATGATTTA
CAACTACTGCACTGATCTCAAACGCTTCCCTCAAGGTGTCCCTCCTGAGTGTAAGCACTCAAGGTTTAAT
CTCTAG
>VIT_206s0061g00550.1 gene=VIT_206s0061g00550
ATGGCTCCCCTTCTCTGTCTTCTCATTCTCATGATCACTACTTGCAGCGATGCTCAGGGTCCACCTTCCC
CTGGTTTCTCCCCCAGTTCCAAATTTAGTCCTATTAGCTTTAATCAAGGTTTTAGAAATCTCTGGGGTTC
TCAGCATCAAACCATAGACCAGGGTTTATTAACAATTTGGCTTGACAGTACCTCTGGAAGTGGGTTTAAG
TCGCTTAAGCCCTATCGTTCAGGTTACTTCAGTGCTGCCATCAAGCTCCAACCTGGCTATACTGCAGGAG
TGATCACATCTTTCTATCTTTCAAACAACGAAGACTACCCTGGGAACCACGATGAAATCGATATCGAGTT
CCTGGGAACAACACTGGATAAGCCTTATACCCTGCAGACCAACGTGTATATGAAGGGAAGTGGAGATGGA
AGACTAATAGGGAGGGAAGTGAAGATTCATCTCTGGTTCGATCCAACAGAAGACTTTCATAATTATGCTA
TCCTATGGACCCCAGATGAGATCATATTCCTAGTGGACGATGTCCCCGTAAGAAGGTATCCAAGAAAGAA
TGACGCTACATTTCCCGCAAGGCCAATGTGGGTGTATGGATCGATATGGGATGCGTCATCATGGGCCACA
GAGGATGGAAAATACAAAGCCGATTACCGGTACCAACCATTCATAGGTAGGTACAAAAATTTCAAGCTAG
GCGGGTGCACCACCGATGCAGCAGCCTCCTGCCGGCCACCCTCCATCTCGCCGTCCTCCGCAGGAGGCCT
GAGCCAACAGCAGTACTCAGCAATGGAATCGGTGCAGAAGAATTACGTGGTTTACGACTATTGCCAGGAC
CCCAAGAGAGACCACTCTCAGATACCAGAGTGTTAG
>VIT_207s0185g00050.1 gene=VIT_207s0185g00050
ATGGCTTCTCTGCTAGCGCTGCTGCTGGCATTTCTCCTACTTGGTGCAGTGGTTGGTACAAAAATGAGTG
ACATTACCTTTGATCAAAGCTACAGAATTACATGGGGAAATGACCATGTCTTGTCTTTAAACCAAGGAAG
ACTAGTTCAGCTCTCATTGGACCAATCCTCAGGGGCTGGGTTTGCATCCAAGCAAAGCTATGGTTCTGGA
TTCTTTCATATGAGGATAAAACTACCACCCAAGGACTCTGCTGGAGTTGTTACAGCTTACTATTTGACTT
CACACACCAAAAACCATGATGAGCTAGATTTCGAGTTCTTGGGAAACAAAGAAGGGAAGCCTTACACACT
ACAAACTAACGTATTCTCCAATGGGCAAGGAGATAGAGAACAAAGGATTCTTCTCTGGTTCGATCCCACT
GCAGACTTCCATTCTTATAAAATTCTTTGGAACCAACACCAGATTGTATTTTATGTGGATGATATCCCCA
TTAGAGTGTTCAAGAACAACTCAAATATTGGAGTAGACTACCCATCACAGCCAATGCAGATTGAAGGAAG
CTTGTGGAATGGAGAAAGTTGGGCAACAGATGGAGGCCAAACAAAGACTAATTGGAGCTGCGCACCATTC
AGAACCCACTTCCAAGGATTCAGGATCGATGGTTGCCCTTCTGACTACTCCAACTGTCACTCTTCTAACT
TGTGGTGGAATCAAAAGAAATTTTGGAAACTAGACTCCACTCAACAAAAGGCACATGAGAATGTGAGAAA
CAAGTACATGAACTATGACTATTGTTCTGATACCAATAGGTTTGCTGTGCGTCCCAAAGAGTGCACTCAG
TAA
>VIT_208s0007g04950.1 gene=VIT_208s0007g04950
ATGGCTTTCTTTATCTTCCTGGTTCTCGTCCTCATGGTTCCTTCAAGTAATGCCCAGTGGCCACCTTCAC
CTGGCTACTACCCCAGCAGAAAATTTAGGTCTATGAGCTTTTATCAAGGGTTTAGAAATCTCTGGGGTCC
TCAGCACCAAAGAGTAGACCAAAATGCATTGACAATATGGCTTGACAGTACCTCAGGTAGCGGATTCAAG
TCCGTTCGCCCCTTCCGATCGGGCTACTTTGGTGCGTCCATCAAGCTCCAACCTGGTTACACTGCAGGCG
TGATCACAGCTTTTTATCTCTCCAACAACGAAGCCCATCCGGGGTTTCATGATGAAGTGGATATCGAGTT
CCTTGGAACCACATTCGGGAAGCCTTATACCTTACAAACCAATGTTTACATCAGAGGAAGTGGTGATGGC
CGCATCATAGGCAGAGAGATGAAATTTCATCTATGGTTTGATCCCACCAAAGATTTCCATCACTATGCTA
TTCTCTGGAGTCCAAAGGATATCATATTTTTCGTGGATGATGTGCCCGTAAGGAGGTACCCGAGGAAGAG
CGCCACCACATTTCCCCTAAGGCCAATGTGGCTGTATGGTTCCATATGGGACGCCTCATCATGGGCCACC
GAAGATGGAAAATACAAAGCCGATTACCGGTACCAGCCCTTTGTTGGGCAGTACAGTAACTTCAAAGCCA
GCGGGTGCTCTGCCTATTCTCCGGCGTCGTGCCGACCGGTATCGGCGTCTCCGTACCGGTCGGGGCGGCT
GACCGGGCAACAGTACAGAGCTATGCAATGGGTCCAAAGTCGCCACATGGTCTACAACTACTGCTCGGAC
AACAAGAGGGACCATTCCCTCACACCTGAGTGTTGGGGTTAA
>VIT_210s0116g00520.1 gene=VIT_210s0116g00520
ATGGAGTTGCAGGCTTCTCCAGTGCCTATTCTTCTCTGCATTGCAGCTCTCATGGCTGCCTCTTGCCCTC
CATCCCAAGCAGAAGGTCAGTCAAAGAGCTCGTTTGAAGATAGTTTTGATATAATGTGGTCCGAGGACCA
TTTCAAAACGTCTGAAGATGGGCAGATCTGGTACCTCTCCTTGGACAAAGAAACAGGTTGTGGGTTTCAG
ACAAAACAAAGATACAGATTCGGGTGGTTCAGCATGAAGCTCAAGCTGGTCGGCGGTGACTCTGCCGGCG
TGGTCACAGCTTATTATATGTGCTCAGAAAATGGAGCAGGGCCAGAGAGGGATGAGCTAGACATAGAGTT
TTTGGGGAACAGAAGTGGAGAACCTTATCTCATTCAGACAAATGTATATAAGAATGGCACTGGAGGCCGT
GAGATGAGGCACATGCTTTGGTTCGACCCCACTGAGGAGTTTCATTCATACTCCATCCTTTGGAATAACG
AGCAGATTTTGTTCGTTGTGGATAGAGTTCCAATCAGGGTATACAAAAACAATGGGAAAGCAAACAACTT
CTTCCCCAATGAGAAGCCCATGTACCTGTTCTCCAGTATATGGAATGCAGATGACTGGGCCACAAGAGGT
GGGATGGAGAAGACAGATTGGAAGAAGGCCCCATTCGTATCCTCTTACAAGGACTTCAGTGTTGATGGGT
GCCAGTGGGAGGATCCATACCCTGCATGTGTCTCCACCACGACTCAAAACTGGTGGGATCAGTATGAAGC
TTGGCACCTCTCTGATTCCCAGAAGATGGATTTCGCTTGGGTGGAGAGGAACCTTGTCATTTATGACTAT
TGCAAGGACACAGAAAGATACCCTCAAATGCTAGAGGAGTGTTCATTGAGTCCATGGGATTAA
ATGGAAGCTTTTTCTTCTCCTAAAGTTTCATCACTGTTATTTTCTCTCTTTGTGAGTTCATTAATGGCTA
CTGCTTCTGCTGGTAATTTCTACCAAGACTTTGATTTAACATGGGGTGATCGACGTGCTAAAATAGTTGA
TGGAGGAAAGCTTCTCATGCTTTCACTCGACAGGGCCTCCGGCTCGGGCTTCCAGTCCAAGAAAGAGTAT
CTGTTTGGAAGAATCGACATGCAACTCAAGCTTGTTTCCGGTAACTCTGCAGGCACCGTCACTGCATACT
ATTTGTCTTCTCAAGGGCAAACACATGATGAGATTGATTTTGAGTTCTTGGGAAACCTTAGTGGAGACCC
TTATATTCTTCATACCAATGTGTTTACCCAAGGGAAGGGAAACAGAGAGCAGCAGTTCTACCTCTGGTTT
GATCCAACAAAAAATTTCCACACCTATTCTATCATATGGAATCCCCAAAGGATCATCTTCCTGGTAGACA
ACTTCCCCATAAGACAATTCCAGAATCAAGAATCAATTGGTATTCCTTTTCCAAAATCTCAACCCATGAG
GATATATTCAAGCCTGTGGAATGCTGATAACTGGGCAACCAGAGGCGGGGTCGTGAAGATTGATTGGTCT
AAGGCTCCTTTCACAGCCTTCTATAGAAACTTCAATGCTGCCGCCTGTATTTGGTCCTACGGTTCTTCAT
CTTGTGCTTCCAAGTCTGTTAGTCCAATGTCAAATATTGGTTGGCAGACTCAAGGACTAGACGCAAAAAG
CAGAAGAAGACTTAGATGGGTACAAAGGTATTACATGATTTACAATTATTGCACTGACATGAAGCGTTTC
CCAGAGGGTCTCCCGCCAGAGTGCCGACGTTCAAGGTCCCTTTAG
>VIT_210s0003g02440.1 gene=VIT_210s0003g02440
ATGGAAGCTTTTTCTTCTCCTAAAGTTTCATCACTGTTATTTTCTCTCTTTGTGAGTTCATTAATGGCTA
CTGCTTCTGCTGGTAATTTCTACCAAGACTTTGATTTAACATGGGGTGATCGACGTGCTAAAATAGTTGA
TGGAGGAAAGCTTCTCATGCTTTCACTCGACAGGGCCTCCGGCTCGGGCTTCCAGTCCAAGAAAGAGTAT
CTGTTTGGAAGAATCGACATGCAACTCAAGCTTGTTTCCGGTAACTCTGCAGGCACCGTCACTGCATACT
ATTTGTCTTCTCAAGGGCAAACACATGATGAGATTGATTTTGAGTTCTTGGGAAACCTTAGTGGAGACCC
TTATATTCTTCATACCAATGTGTTTACCCAAGGGAAGGGAAACAGAGAGCAGCAGTTCTACCTCTGGTTT
GATCCAACAAAAAATTTCCACACCTATTCTATCATATGGAATCCCCAAAGGATCATCTTCCTGGTAGACA
ACTTCCCCATAAGACAATTCCAGAATCAAGAATCAATTGGTATTCCTTTTCCAAAATCTCAACCCATGAG
GATATATTCAAGCCTGTGGAATGCTGATAACTGGGCAACCAGAGGCGGGGTCGTGAAGATTGATTGGTCT
AAGGCTCCTTTCACAGCCTTCTATAGAAACTTCAATGCTGCCGCCTGTATTTGGTCCTACGGTTCTTCAT
CTTGTGCTTCCAAGTCTGTTAGTCCAATGTCAAATATTGGTTGGCAGACTCAAGGACTAGACGCAAAAAG
CAGAAGAAGACTTAGATGGGTACAAAGGTATTACATGATTTACAATTATTGCACTGACATGAAGCGTTTC
CCAGAGGGTCTCCCGCCAGAGTGCCGACGTTCAAGGTCCCTTTAG
>VIT_210s0003g02480.1 gene=VIT_210s0003g02480
ATGGCACCTTGCTTCTCTCTTAACATTTCATCAATGCTTTTATTTTCTGTCTTTGTTAGTTCAATTATGG
CTGCTTCTGCAGGTAGTTTCTACCAAGACTTCGACTTAACCTGGGGTGATCATCGTGCAAAAATACTGGA
TGGAGAAAAGCTTCTCACTCTTTCTCTTGATAAGGCCTCCGGCTCGGGCTTCCAATCCAAAAAGGAGTAT
CTGTTTGGAAAGATTGACATGCAACTCAAGCTTGTTTCTGGAAATTCTGCAGGCACCGTCACTGCATACT
ATTTATCTTCTCAAGGCCCAACACACGACGAGATTGATTTTGAGTTCTTGGGGAACCTTAGCGGAGACCC
GTATATTCTCCATACTAATGTGTTTACGCAAGGGAAAGGGAATAGAGAGCAGCAGTTCTACCTCTGGTTT
GACCCAACAGAAAATTTTCACACCTACTCTATTATATGGAACCTCCAAAACATCATCTTCCTAGTAGACA
ACATCCCAATCAGAGAATTCAAGAATCAAGAATCCATTGGAGTTCCCTTCCCAAAGTCCCAACCCATGAG
GATTTACTCAAGCCTGTGGAATGCTGATGACTGGGCAACAAGAGGCGGCCTCGTGAAAATCGATTGGTCT
AAGGCTCCCTTCACAGCCTCCTATAGAAACTTCAATGCTGCAGCCTGCCTGTGGTCTCATGGTTCATCAT
CCTGTGCTTCCAAGTTTACGAGTCCAGTCTCAAATATTGCATGGCAGAACCAAGGATTGGATGCAAAAAG
CCGAAGAAAACTTCAATGGGTGCAGAAGAATTACATGATATACAACTATTGTAGTGATATGAAGCGCTTC
CCTGGGGGTCTCCCACTGGAATGTCGACATTAA
>VIT_211s0016g03480.1 gene=VIT_211s0016g03480
ATGGGGAGTTTTCAAGTTTTGTTTGTAGCTCTATTAGTCACTGCAGTTGCATTTGAACAAAGCTTCGTTG
ACGCCAACTTTTCCAAGAGCATGTATTTCAACTGGGGTGCTAGCCATTCCTCAATTCTGGGAAATGGCGA
CGATCTTCAACTTGTGTTGGATTCAACTTCAGGTTCTGGTGTTCAAACAAAGAGAGCGTTCCTATTTGGA
AGTATTGAAATGCTGATCAAGTTGGTACCTGGGAATTCTGCTGGCACAGTAACTGCATACTACCTGTCCT
CTACAGGAAGCAAGCATGATGAGATCGACTTTGAGTTCTTAGGGAACGTATCTGGACAACCTTACACCAT
CCACACGAATATCTATACGCAAGGAAATGGAAGCAGAGAACAACAGTTCTACCTCTGGTTTGATCCAACC
GCTGATTTCCACAACTACACCATACACTGGAACCCCACTGAAGTAGTGTGGTACATTGATAGCATACCAA
TTCGAGTTTTCCGGAACTACGAGAATGAAGGAATTGCTTACCCCAGCAAACAAGGTATGAGGGTTTACTC
CAGTATATGGAATGCTGATAACTGGGCAACTAGAGGTGGGCTTGTTAAAATCGACTGGTATAGTGCGCCC
TTTGTAGCCAGATTCCGCCATTTCAGGGCAAGGGCTTGCAAGTGGAATGGACCAGTCAGCATTGATCAAT
GTGCCTCCAAATCCCCTGCTAACTGGTGGACTTCTCCAGTATACAGCCAGTTGAGTTATGCTAAGAAGGG
TCAGATGAAGTGGGTCAGAGATAACCATATGATCTATGATTACTGCAAAGATACAAAGAGATTCCAAGGA
AATATGCCTCCTGAATGTTTTAAGCCACAATTCTAA
>VIT_211s0052g01180.1 gene=VIT_211s0052g01180
ATGGCTGCCTCAGCAGGTAACTTCTACCAAGACTTTGACATCACTTGGGGAGACGGGCGTGCTAAGATAC
TCAACAATGGAGAGCTTCTCACTCTTTCCCTTGACAAGACCTCTGGATCTGGTTTCCAGTCCAAGAACGA
GTATCTGTTTGGCAAGATTGATATGCAGCTCAAACTTGTTCCTGGAAACTCTGCTGGCACTGTCACTGCC
TATTATTTATCTTCACAAGGGCCAACCCATGATGAAATCGACTTCGAATTCCTGGGCAATCTCAGTGGTG
ATCCATACATTCTTCACACTAATGTGTTCAGCCAAGGCAAGGGAAACAGAGAACAGCAGTTCTACCTTTG
GTTTGACCCAACTGCTGATTTCCATACCTATTCCATACTTTGGAATCCCCAGCGGATTATCTTCTCTGTG
GATGGCACCCCCATCAGGGAGTTCAAGAACTCTGAGTCAATCGGTGTTTCATACCCAAAGAACCAGCCCA
TGAGGATATACTCCAGTCTCTGGAATGCAGATGACTGGGCAACAAGAGGTGGGCTTGTCAAGACAGACTG
GAGCCAAGCTCCCTTCACTGCTTCCTATAGGAACTTCAATGCAGATGCTTGCATCTGGTCTTCTGGAGCT
TCTTCTTGCAGTTCAAATACTCCCACTTCTACCTCCACCAATACAGAGTGGTACTCACAAGAGCTTGATT
CCACAAGCCAAGAGAGAATGAAATGGGTGCAGAAGAATTACATGATCTACAATTACTGCTCTGACACCAA
GCGATTCCCACAGGGCCTTCCTCCTGAATGCACTACCACCACCATTTGGGACTCTCCTCCATGGCTCTCA
CAAGTGCTTGATTTCAAGGACCAGCAGAAGATGAAATGGGTTGAGGACAACTACATGATTTACAACTACT
GCGCTGATACAGGGCGGTTCCCCCAGGGCCTTCCTACAGAATGCACAGTAACTTAA
>VIT_211s0052g01190.1 gene=VIT_211s0052g01190
ATGCTTAAATTCGATGAATGGTGCTTGGGAAATGGGAAAGTGGATCTGCACTTTTCTCTTTTAAATCCAT
GCAAAATCCGCCTGCTGACTGAACCTTCTTCTCGATCTCCTTCCACTTTCCCCCACGACACCTACTATAA
AACCCCCACATACCCACGCCATTCTCTTCACTTCCACGCTCAAAACTACTTCCATTTCTCGTCTCTAAAT
TCACATTCAATGGCTTCTCCTTCTACTTGGAATCTTTCACCAAAGTTGTTCTTGGTCTCTCTTCTGCTCG
GTTCCTTTGTGGTTGCTTCTGTTGGTAACTTGTACCAGGATTTTGAAATCACTTGGGGTGATGGCCGTGC
CAAGATACTCAACAATGGAGAGCTTCTCACTCTCTCCCTTGACAAAACCTCTGGCTCTGGCTTCCAGTCC
AAGAATGAGTATCTGTTTGGAAAGATTGATATGCAGCTGAAGCTTGTGCCTGGTAACTCAGCTGGCACTG
TCACTGCCTACTATCTATCTTCACAAGGGCCAACCCATGATGAGATAGACTTCGAATTCTTGGGGAATCT
CAGTGGTGATCCATACATTCTTCACACTAATGTGTTCAGCCAGGGCAAGGGCAACAGAGAGCAGCAATTC
TACCTCTGGTTTGACCCAACTGCTGATTTCCACACCTATTCCATCCTTTGGAACCCCCAGCGGATTATCT
TCTCAGTGGACGGCACCCCCATCAGAGAGTTCAAGAACTCTGAGTCCATAGGTGTTTCATATCCCAAGAA
CCAGCCCATGAGGATATACTCCAGCCTCTGGAATGCTGATGACTGGGCAACAAGAGGTGGGCTGGTCAAG
ACAGACTGGAGCCAAGCCCCCTTCACTGCTTCCTATAGGAACTTCAATGCAGATGCTTGCATTTGGTCTT
CTGGAGCATCTTCTTGCAGTTCAACTACTCCCTCTTCTACCTCCACCAGTGGTCAGTGGTACTCACAAGA
GCTAGATTCCACAAGCCAAGAGAGAATGAAATGGGTACAGAAGAATTACATGATCTACAATTACTGCACA
GATACAAAGCGATTCCCACAAGGCCTTCCTCCTGAATGCACTGCCACCACCTTGTCTTAG
>VIT_211s0052g01200.1 gene=VIT_211s0052g01200
ATGGCACCCATCTGTTCTTCTTCTTCAGCTGTTTCAACAGCCCTGCTAATGTCTGTAGTGGTGAGCTTCT
TAATGGCTGCCTCAGCAGGTAACTTCTACCAAGACTTTGATATCACTTGGGGGGATGGACGTGGTAAGAT
ACTCAACAATGGAGAGCTTCTCACTCTTTCCCTTGACAAGCCCTCTGGATCTGGTTTCCAGTCCAAGAAT
GAGTATCTCTTTGGCAAGATTGATATGCAGCTCAAACTGGTCCCTGGAAATTCTGCTGGCACTGTCACAG
CCTACTATTTATCTTCACAAGGGCCAACCCATGATGAAATCGACTTTGAATTCCTGGGGAACCTCAGTGG
GGACCCCTATATCCTCCACACTAATGTGTTCAGCCAAGGCAAGGGAAATAGAGAGCAGCAGTTCTACCTG
TGGTTCGACCCAACTGCTGATTTCCACACCTATTCCATCCTCTGGAATCCCCAGCGCATTATCTTCTCTG
TGGATGGCACCCCCATCAGAGAGTTCAAGAACTCTGAATCCATAGGTGTCCCATACCCGAAGAACCAGCC
CATGAGGATATACTCCAGTCTCTGGAATGCCGATGACTGGGCAACAAGAGGCGGGCTTGTGAAGACAGAC
TGGAGCCAAGCACCATTCACAGCCTCCTACAGGAACTTCAATGCCAATGCTTGTTTGTGGTCCTCTGGAT
CATCTTCTTGCAGTTCAACCTCTCCATCTTCTACCTCCACCAATGGGGGATGGTACTCACAAGAGCTAGA
TTCCACAAGCCAAGAGAGAATGAAATGGGTGCAGAAGAATTACATGATCTACAATTACTGCGCAGACACA
AAGAGATTCCCACAGGGCCTTCCTCCTGAATGCTCTGCCACCACCATGTCCTAG
>VIT_211s0052g01220.1 gene=VIT_211s0052g01220
ATGGCTTCCTCTTCAATACTTGTGTTGATGTTGTCTATGTTAGTTGTTGCCTCTGGAGGCAACTTCAACC
AGGACTTTGACATCACATGGGGTGATGGCAGGGCCAAGATACTCAACAATGGACAGCTTCTCACCCTCTC
CCTTGACAAGGCCTCTGGCTCTGGCTTCCAGTCCAGGAATGAATATCTGTTTGGGAAGATTGACATGCAG
CTGAAACTTGTGTCTGGTAACTCTGCGGGCACTGTCACTGCCTACTATTTGTCTTCACAAGGGTCTGCCC
ATGATGAAATCGACTTTGAATTCCTGGGGAACCTCAGTGGTGATCCATATATCCTCCACACTAATGTGTT
CAGCCAAGGCAAGGGAAATAGAGAGCAGCAGTTCTACCTCTGGTTCGACCCAACTGCTGACTTCCACACC
TATTCCATCCTCTGGAATCCCCAGCTGATTATCTTCTCTGTGGATGGCACCCCCATCAGACAGTTCAAGA
ACTTGGAGTCCAAAGGTGTTGCATACCCAAAGAACCAGCCCATGAGGATATACTCCAGTCTCTGGAATGC
TGATGACTGGGCAACAAGAGGCGGGCTTGTGAAGACAGACTGGAGCCAAGCACCATTCACTGCCTCCTAC
AGGAACTTCAATGCTAATGCTTGTGTGTGGTCTTCTGGATCATCTTCTTGCAGCAAAAATTCCAGTTCTA
CTACCTCCAACGCTTGGCTCTACCAGGAGCTGGACTCTTCAAGCCAAGAGAAGCTCAAGTGGGTGCAGAA
GAACTACATGATTTACAATTACTGCACAGACACAAAGCGTTTCCCACAGGGCCTTCCTCCTGAATGCACT
GCCACAAACAACTCCTAG
>VIT_211s0052g01230.1 gene=VIT_211s0052g01230
ATGGCTGCCTCTTTCATAGCTGTTTCTGCAGGTACCCTTTATGAAGATATTGACATCAAATGGGGAGATG
ACCGCGCCAAGATACTCAACAATGGGCAGCTTCTTACTCTTTCCCTTGATAGAACCTGTGGCGCAGGGTT
CCAGTCCAAGAATGAGTACCTATTCGGAAAGATAGAGATGCAGCTCAAGCTTGTTCCTGGCAATTCTGCT
GGCACGGTCACCGCCTTCTACTTATCTTCACCAGGGCCAACCCGTGATGAGATAGACTTTGAGTTCCTGG
GGAACCTCAGCGGGGATCCTTACACAGTCCACACTAATGTATATACTCAAGGGAAGGGTGAAAGAGAGCA
GCAGTTTCACCTCTGGTTCGACCCAACTGCTGATTTCCACACCTATTCCTTTACCTGGAATCCCAAACAC
ATAATCTTTTCCGTTGATGACACCCCTATCAGAGAGTTCAAGAACCTTGAGTCAATTGGAGTCCAGTACC
CGAAAAACCAGGCGATGAGCTTATACTCTAGTCTCTGGGATGCTGAAGACTGGGCGACTAGAGGCGGGCT
TGTCAAGACAGACTGGTCGCAAGCTCCCTTCACTGCTTCCTATAGGAACTTCAACGCCAATGGCTGCATT
TGGTCTGCTGGGAAATCCTCTTGCAGCTCAGTTTCTTCCTCTTTGATCTTGGCTGATAACTCATGGCTGG
CTCCAGAGCTTGATGCCCGGAGCCAAGAGAAGCTCATGTGGGTGCAGAGGAACTACATGATTTACAACTA
TTGCACCGACACAAAGCGATTCCCAGGAGGTTTCCCTGCAGAATGCCATGCCACCAGCAATTCCTAG
>VIT_211s0052g01250.1 gene=VIT_211s0052g01250
ATGCCAACAAAATGCTCAATTATCCCACCCCAACTAAAATACCACTTCCAAGTCTCAGTCACTTATTCAA
TGGCTTCTTCTCCTTTTTCTTCATCTTCTCTATTGGGGTTGGTTGTATACATGTTTTGCTCTCTCATGGC
TGCCTCTGCTGGCAATTTTTACCAAGAGTTTGACATCACTTGGGGAAATGACCGTGCTAAGCTGCTTGAC
AAGGGCCAGCTCCTCACTCTCTCCTTGGACAGAGCATCTGGCTCAGGGTTCAAGTCCAAGAATGAGTATT
TGTTTGGAAAGATCGATATGCAGCTTAAGCTTGTCCCTGGCAACTCTGCAGGCACGGTCACCGCCTACTA
TTTTTCGTCACTAGGGTCAACCCATGATGAGATAGACTTTGAATTCTTGGGGAACCTCAGTGGTGATCCT
TACATTCTTCACACCAATGTGTTCAGCCAAGGGAAGGGCAACAGAGAGCAACAGTTCTACCTCTGGTTCG
ATCCCACTGCCAACTTTCACACATATTCCGTCCTCTGGAATCCCCATAACATCCTATTCTCAGTGGATGG
CACACCCATTAGAGTGTTCAAGAACCTGGAGGCCATGGGAATTCCATTCCCAAAGAAGCAGCCCATGAGG
ATATACTCCAGTCTCTGGAATGCAGATGACTGGGCTACAAGAGGTGGACTCGTAAAAACAGACTGGTCCC
AAGCACCCTTCACTGCCTCCTACAGGAACTTTGATGCCAGTAATGCCTGTGTGTGGTCTTCAGGAGCATC
CTCATGCAGTTCCAAGTCTCCATCCTCCAGCAACAGTCCATGGATGAAACATGAGCTGGACTCCACCAGC
CAGGCAAGGCTGAGGTGGGTGCAGAAGAATTACATGATCTACAACTACTGCACTGACACTAAGCGCTTCC
CACAAAGCCCTCCCCCTGAATGTGCTTAA
>VIT_211s0052g01260.1 gene=VIT_211s0052g01260
ATGGCTTCTCCTTCTACTTCAAATCTTTCACCAAAGTTGCTCTTGCTCTCTCTTCTGTTTGGTTCCTTTG
TGGTTGCTTCTGTTGGTAACTTGTACCAAGATTTGGATATCACTTGGGGTGATGGCAGAGCCAAGATCCT
CGACAATGGACAGCTTCTTACTCTCTCCCTTGACAAAGCCTCTGGCTCTGGCTTCCAGTCCCAGGATGAA
TATCTGTTTGGGAAGATTGATATGCAGCTGAAGCTTGTGCCTGGTAACTCTGCTGGCACAGTCACTGCCT
ACTATCTATCTTCACAAGGGCCTACCCATGATGAGATAGATTTTGAATTCTTGGGGAATCTCAGTGGGGA
TCCATACATTCTTCACACTAATGTGTTCAGCCAAGGCAAGGGAAACAGAGAGCAGCAGTTCTACCTCTGG
TTCGACCCTACTGCCGATTTCCACACATATTCTGTTCTCTGGAATCCTCAGCGCATTATCTTCTCTGTGG
ATGGCACCCCCATCAGAGAGTTCAAGAACTCAGAGTCCATAGGTGTTCCATACCCCAAGAACCAGCCCAT
GAGGATATACTCCAGTCTCTGGAATGCTGATGACTGGGCAACAAGAGGTGGGCTGGTGAAGACAGACTGG
AGCCTAGCCCCCTTCACAGCCTCCTACAGGAACTTCAATGCCAATGCATGTGTTTGGTCCTCTGGATCAT
CTTCTTGCAGTTCAAACTCTCCATCTTCTACCTCCACCAATGGTGGATGGTACTCACAGGAGCTTGATTC
CACAAGCCAAGAGAGAATGAAATGGGTGCAGAAGAACTACATGATCTACAATTACTGCACAGACACAAAG
CGATTCCCACAAGGCCTTCCTCTTGAATGCACTGCCACTACCACGTCCTAG
>VIT_211s0052g01270.1 gene=VIT_211s0052g01270
ATGGCACCCATCTATTCTTCTTCTTCAGCTGTTTCTACGGCCCTGCTAATCTCTGTAGTGGTAAGCTTCT
TAATGGCTGCCTCAGCAGGTAACTTCTACCAAGACTTTGGCATCACTTGGGGGGATGGGCGTGCTAAGAT
ACTCGACAATGGAGAGTTTCTCACTCTTTCCCTTGACAAGACCTCTGGATCTGGTTTCCAGTCCAAGAAT
GAGTATTTGTTTGGGAAGATTGACATGCAGCTCAAACTTGTTCCTGGAAACTCTGCTGGCACCGTCACTG
CCTACTATTTATCTTCACAAGGGCCAACCCATGATGAAATCGACTTTGAATTCCTGGGGAACCTCAGTGG
GGATCCATATATCCTTCACACTAATGTGTTCAGCCAAGGCAAGGGAAATAGAGAGCAGCAGTTCTACCTG
TGGTTTGACCCAACTGCCGATTTTCACACCTATTCCATTCTCTGGAATCCCCAGCGCATTATCTTCTCTG
TGGATGGCACCCCCATCAGAGAGTTCAAGAACTCTGAGTCAATTGGTGTTCCATACCTAAAGAATCAGCC
CATGAGAATATACTCCAGTCTATGGAATGCTGATGACTGGGCAACAAGAGGTGGGCTCATCAAGACAGAC
TGGACCCAAGCCCCCTTCACTGCTTCCTATAGGAACTTCAATGCAGATGCCTGCATTTGGTCTTCTGGAG
CATCTTCTTGCAGTTCAAATACCCCCACTTCTATCTCCCCCAGTACTGACTGGTACTCACAAGAGCTAGA
TTCCACAAGCCAAGAGAGAATGAAATGGGTGCAGAAGAATTACATGATCTACAATTACTGCACTGACACA
AAGCGATTCCCACAAGGCCTTCCTCCTGAATGCACTGCAACCACCACATCCTAG
>VIT_211s0052g01280.1 gene=VIT_211s0052g01280
ATGGCTTCTCCCTCTACTTCGAATCTGTCACCAAAGTTGCTCTTGATGTCTCTTCTGCTTGGTTCCTTTG
TGGTTGCTTCTGTTGGTAACTTGTACCAAGATTTTGATCTCACTTGGGGTGATGGCAGAGCCAAGATCCT
CAACAATGGACAGCTTCTTACTCTCTCCCTTGACAAAGCCTCTGGCTCTGGCTTCCAGTCCAAGAATGAG
TATCTGTTTGGGAAGATTGATATGCAGCTGAAGCTTGTGCCTGGAAACTCTGCTGGCACTGTCACTGCCT
ACTATCTATCTTCACAAGGGCCTACCCATGATGAGATAGATTTTGAATTCTTGGGGAATCTCAGTGGTGA
TCCATACATTCTTCACACTAATGTGTTCAGCCAAGGAAAGGGAAACAGAGAACAGCAGTTCTACCTCTGG
TTTGACCCCACTGCTGATTTCCACACCTATTCCATCCTCTGGAATCCCCAGCGGATTATCTTCTCTGTGG
ATGGCACCCCCATTAGAGAGTTCAAGAACTCTGAGTCCATTGGTGTTCCATTCCCAAAGAACCAGCCCAT
GAGGATATACTCCAGTCTCTGGAATGCAGATGACTGGGCAACAAGAGGTGGTCTTGTGAAGACAGACTGG
AGCCAAGCACCTTTCACAGCCTCCTACAGGAACTTCAATGCCAATGCTTGTGTTTGGTCCTCTGGATCAT
CTTCTTGCAGTTCAACCTCTCCATCTTCTACATCCACCAATAGTGGATGGTACTCACAAGAACTAGATTC
CACAAGCCAAGAGAGAATGAAATGGGTGCAGAAGAACTACATGATCTACAATTACTGCACAGACACAAAG
AGATTCCCACAGGGCCTTTCCCCTGAATGCACTGCCACCACCACATCCTAG
>VIT_211s0052g01300.1 gene=VIT_211s0052g01300
ATGACTTATCCTACTACTTCAAATCTTTCACCAAAGTTGCTCTTGCTCTCTCTTCTGCTTGGTTCCTTTG
TGGTTGCTTCTGTTGGTAACTTGTACCAAGATTTTGATATCACTTGGGGTGATGGCAGAGCCAAGATCCT
CAACAATGGACAGCTTCTTACTCTCTCTCTTGACAAAGCCTCTGGCTCTGGCTTCCGGTCCAATAATGAG
TATCTGTTTGGGAAGATTGATATGCAGCTGAAGCTTGTGCCTGGAAACTCTGCTGGCACTGTCACTGCCT
ACTATCTATCGTCACAAGGGCCTACCCATGATGAGATAGATTTTGAATTCTTGGGGAATCTCAGTGGTGA
TCCATACATTCTTCACACTAATGTGTTCAGCCAAGGCAAGGGAAACAGAGAGCAGCAATTCTACCTCTGG
TTCGACCCAACTGCCGATTTCCACACATACTCCGTTCTCTGGAATCCCCAGCGCATTATCTTCTCTGTGG
ATGGCACCCCCATCAGAGAGTTCAAAAATTCAGAATCCATTGGTGTTCCATACCCGAAAAACCAGCCCAT
GAGGATATACTCCAGTCTATGGAATGCAGATGACTGGGCAACAAGGGGTGGGCTTGTCAAGACAGACTGG
AGCCAAGCACCCTTCACTGCCTCCTACAGGAACTTCAATGCCAATGCTTGTGTGTGGTCCTCTGGATCAT
CTTCTTGCAGTTCAACCTCTCCATCTTCTACCTCCACCAATGGTGGATGGTATTCACAGGAGCTAGATTC
CACAAGCCAAGAGAGAATGACATGGGTGCAGAAGAATTACATGATCTACAATTACTGCACTGACACAAAG
CGATTCCCACAGGGCCTTCCTCCTGAATGCACAGCCACTACCATGTCCTAG
>VIT_211s0052g01310.1 gene=VIT_211s0052g01310
ATGGCACCCATCTATTCTTCTTCTTCAGCTGTTTCTACGGCCCTGCTAATCTCTGTAGTGGTAAGCTTCT
TAATGGCTGCCTCAGCAGGTAACTTCTACCAAGACTTTGACATCACTTGGGGGGATAGGCGTGCTAAGAT
ACTCGACAATGGAGAGTTTCTCACTCTTTCCCTTGACACGACCTCTGGATCTGGTTTCCAGTCCAAGAAT
GAGTATTTGTTTGGGAAGATTGACATGCAGCTCAAACTTGTTCCTGGAAACTCTGCTGGCACCGTCACTG
CCTACTATTTATCTTCACAAGGGCCAACCCATGATGAAATCGACTTTGAATTCCTGGGGAACCTCAGTGG
GGATCCATATATCCTCCACACTAATGTGTTCAGCCAAGGCAAGGGGAACAGAGAGCAGCAGTTCTACCTC
TGGTTTGACCCCACTGCTGATTTCCACACCTACTCCATCCTTTGGAATCCCCAGCGCATAATCTTCTCTG
TGGATGGTACCCCCATCAGAGAGTTCAAGAACTCTGAGTCCATTGGTGTTCCATTCCCAAAGAACCAGCC
CATGAGGATATACTCCAGCCTCTGGAACGCAGATGACTGGGCAACAAGAGGTGGGCTGGTGAAGACAGAC
TGGACCCAAGCCCCCTTCACTGCTTCCTATAGGAACTTCAATGCAGATGCCTGCATTTGGTCTTCTGGAG
CATTTTCTTGCAGTTCAAATACCCCACTTCTATCTCCCCCAACTCATCAACACTCACAATTTCAAAATAA
GACCATATATTTTAGAGTAGTAACTCCTTATAAATACTAG
>VIT_211s0052g01320.1 gene=VIT_211s0052g01320
ATGGCTTCTACTTCTACTTCAAATCTTTCACCAAAGTTGCTCTTGCTCTCTCTTCTGCTTGGTTCCTTTG
TGGTTGCTTCTGTTGGTAACTTGTACCAAGATTTTGATCTCACTTGGGGTGATGGCAGAGCCAAGATCCT
CAACAATGGACAGCTTCTTACTCTCTCCCTTGACAAAGCCTCTGGCTCTGGCTTCCAGTCCAAGAATGAG
TATCTGTTTGGGAAGATTGATATGCAGCTGAAGCTTGTGCCTGGAAACTCTGCTGGCACTGTCACTGCCT
ACTATCTATCTTCACAAGGGCCTACCCATGATGAGATAGATTTTGAATTCTTGGGGAATCTCAGTGGTGA
TCCATACATTCTTCACACTAATGTGTTCAGCCAAGGGAAGGGAAACAGAGAACAGCAGTTCTACCTCTGG
TTTGACCCCACTGCTGATTTCCACACCTATTCCATCCTCTGGAATCCCCAGCGGATTATCTTCTCTGTGG
ATGGCACCCCCATCAGAGAGTTCAAGAACTCAGAGTCCATTGGTGTTCCATTCCCAAAGAACCAGCCCAT
GAGGATATACTCGAGTCTCTGGAATGCTGATGACTGGGCAACAAGAGGTGGTCTTGTGAAGACAGACTGG
ACCCAAGCACCCTTCACTGCCTCCTACAGGAACTTCAATGCCAATGCTTGTGTGTGGTCCTCTCGATCAT
CTTCTTGCAGTTCCACCTCTCCATCTTCTACCTCCACCAATGGGGGATGGTACTCACAGGAGCTAGATTC
CACAAGCCAAGAGAGAATGAAATGGGTGCAGAAGAATTACATGATCTACAATTACTGCACAGACACAAAG
AGATTCCCACAGGGCCTTCCCCCTGAATGCACTGCCACCACCACATCCTAA
>VIT_211s0052g01330.1 gene=VIT_211s0052g01330
ATGTTATTTAGTTTTTTAACTTTTTTAGCTAAGATCCTCGACAATGGACAGCTTCTCACTCTCTCCCTTG
ACAAAACCTCTGGGTCTGGCTTCCAGTCCAAGAATGAGTATATGTTTGGGAAGATTGATATGCAGCTGAA
GCTTGTTCCTGGAAACTCAGCTGGCACTGTCACTGCCTACTATCTATCTTCGCAAGGACCTACCCATGAT
GAGATAGACTTTGAATTCTTGGGGAATCTCAGTGGTGATCCATACATTCTTCACACTAATGTGTTCAGCC
AAGGCAAGGGCAACAGAGAACAGCAGTTCTACCTCTGGTTTGACCCAACTGCTAATTTCCACTCCTATTC
CATCCTTTGGAACCCCCAGCGGATTATCTTCTCTGTGGATGGCACCCCCATCAGAGAGTTCAAGAACTCT
GAGTCCATAGGTGTTCCATACCCAAAGAACCAGCCCATGAGGATATACTCAAGTCTCTGGAATGCAGATG
ACTGGGCAACAAGAGGTGGGCTCGTCAAGACAGACTGGACCCAAGCCCCCTTCACTGCTTCCTATAGGAA
CTTCAACGCAGATGCTTGCATCTGGTCTTCTGGAGCATCTTCTTGCAGTTCTACTACTCCCTCCTCTACC
TCCACCAGTGGTCAGTGGTACTCACAAGAGCTAGATTCCACAAGCCAAGAGAGAATGAAATGGGTACAGA
AGAATTACATGATCTACAATTACTGCACAGACACAAAGCGAGTCCCACAAGGCCTTCCTCCTGAATGCAC
TGCCGCCACGATGTCTTAG
>VIT_211s0052g01340.1 gene=VIT_211s0052g01340
ATGGCACCCATCTATTCTTCTTCTCCAGCTGTTCCGACAGCCATGCACATCTCTGTAGTGGTGAGCTTCC
TAATGGCTGCCTCAGCAGGTAACTTCAACCAAGACTTTGATATCACTTGGGGAGACGGGCGTGCTAAGAT
ACTCAACAGTGGAGAGCTTCTCACTCTTTCCCTTGACAAGACCTCAGGATCTGGTTTCCAGTCCAAGAAT
GAGTATCTGTTTGGGAAGATCGATATGCAGCTCAAACTTGTTCCTGGAAACTCTGCTGGAACTGTCACTG
CCTACTATTTATCTTCACAAGGGCCAACCCATGATGAAATCGACTTTGAATTCCTGGGCAATCTCAGTGG
CGATCCATACATTCTTCACACTAATGTGTTCGGCCAAGGCAAGGGAAACAGAGAGCACTTCTCGGTGGAT
GGCACCCCCATCAGGGAGTTCAAGAACTCTGAGTCAATTGGTGTTCCATACCCAAAGAATCAGCCCATGA
GGATATACTCTAGTCTCTGGAATGCTGATGACTGGGCAACAAGAGGTGGGCTTGTGAAGACAGACTGGAC
CCAAGCTCCCTTCAATGCTTCCTATAGGAACTTCAATGCAGATGCCTGCATCTGGTCTTCTGGAGCATCT
TCTTGCAGTTCAAATACCCCCACTTCTACCTCCACAAGTACTGACTGGTACTCACAAGAGATAGATTCCA
CAAGCCAAGAGAGAATGAAATGGGTGCAGAAGAATTACATGATCTACAATTACTGCACAGACACAGAGCG
ATTCCCACAAGGCCTTCCTCCTGAATGCACTGCCGCCACCACATCCTAG
>VIT_212s0134g00160.1 gene=VIT_212s0134g00160
ATGGCTGTGCCCAGTGTTCTTCCATTGTTGTTTGGGTTCCTGGCCTTCTCTGTTGTTGTGTTTGTGGGGT
CTGCTTCTTCCTCAAAGTTCACAGAGCTTTTCCAGCCCGGTTGGGCTTTTGACCATTTCCTCTACGAAGG
AGAGCTTCTCAAGCTAAAACTTGACAACTATTCTGGAGCTGGGTTTTCCTCCAAAAGCAAGTACATGTTT
GGAAAGGTCAGTATTCAGATCAAGCTCGTGGAGGGCGACTCTGCTGGGACTGTCACTGCTTTCTATATGT
CATCAGATGGACCAAATCACAATGAATTTGATTTCGAGTTCCTGGGCAACACCACTGGGGAGCCCTACCT
GGTTCAGACCAATATTTATGTCAATGGTGTGGGCAACAGAGAACAAAGATTGAACCTCTGGTTCGACCCC
ACCAAGGACTTCCACTCCTACACATTCATGTGGAATCAGCGCCAAGTTGTATTTCTTGTGGATGAGACCC
CAGTACGTGTGCACACCAACATGGAGAAACATGGGTTACCATTCCCAAAGGACCAACCCATGGGAGTGTA
CAGCTCTATATGGAATGCAGATGACTGGGCCACACAGGGAGGCAGGGTCAAAACTGATTGGAGCCATGCA
CCCTTCATAGCATCCTACAAAGGTTTTGAGATTGATGCCTGTGAGTGCCCAATAGCAGTGGCAGCAGATG
ATAATGCCAAGAGGTGCAGCAGCAGTGGAGAGAAGAGGTACTGGTGGGATGAGCCCACATTGGCTGAGCT
GAACCTACACCAGAGCCACCAGCTCCTGTGGGTTCGAGCCAACCACATGGTTTATGACTACTGCACCGAT
TCAGCTAGGTTCCCTGCGACTCCAGTCGAATGCCAGCACCACCGCCACTAG
>VIT_215s0048g01850.1 gene=VIT_215s0048g01850
ATGGCGGATCCTTCTCTCCACCACGAGGCCCAACCCCTAAAGTTCATTGCCGTCGACTACTGTCCCGAAT
CATGCACCCATTCCCCGGAATCCTCCACCATCACCCTCACCTTTGACCACCGCGGCGGCTCGCGGTGGCG
CTCCACCACCCGTTTCCAATACGGCACCTTTAGCTCCCTCATCCAGTGCCCCAAAGGCAACACCAGCGGC
CTCAACTTCAACATCTATCTGTCCTCTCTCGAAGGCGACAAGTCCCAAGACGAAATTGACTTCGAATTCT
TGGGCAAAGACAAGCGAATCGTGCAGACAAATTACTACACTGCGGGGACTGGAAACAGAGAAGCTATACA
CGATCTGGGTTTCGACTGTTCTGATGGGTTTCACGAGTATGTCATCAAGTGGGGTCCAGATTTGATCCAA
TGGTTGATTGATGGGAAAGTAATTAGGTCGGTGGTGAGAGCTGATGGAGAAGGGTTTCCACAGAAACCCA
TGTTTCTGTATGCCTCAGTTTGGGATGCTAGCTACATTGATGAAGGGAGGTGGACTGGGCCTTATGTGGG
GTGTGATGCACCCTATATTTGCCTCTACAAGAATGTAAATGTACCAGTTGGAACTGCTGTGGAGTAA
>VIT_215s0048g02850.1 gene=VIT_215s0048g02850
ATGGCCAAGTCTCTCTTTATTTGCTCTATCCTTCTCCTTCTTAATTCTTTCCTTTCTTTCCGATCTTCTG
CAACAAACCTAGCATATTCCACGCCCTTTGATCGTTGGTTTTTCAAGGTCTTTGGGGACGAAAACATAAA
ATCTGTACACAATGGCACAGTGGCGAAGATCAGTCTGGATCAGAAAACTGGTTCTGAGTTTGTCTCTTCA
GATATTTTCCTCCATGGATACTTCAGTGCCTCCATTAAACTACCAAGAAACCAGGACACTGCAGGAGTTG
TGGTTGCGTTTTTTACCATGAATCAAGACATATACAGCAGGAACCAGGACGAAGCGACCTTCGAGTTCCT
GGGAAACGTCAAAGGCAAAGAGTGGGTGGTTCAGACCAATATTCATGGCAATACAACCATCAGAAACAGC
ACCAGTAAAGGAAGAGAAGAGCGCTACACCCTCTGGTTCGACCCATCCGCAGATTTTCACAAGTACAGTA
TCCTCTGGACTGAAAACCATATCATATTTTACGTTGATGATGTCCCCATAAGGTTGTTCATGAGGACAAA
AGCCATAGGAAACTACTTCATCACTAGTCCAATGTATGTGTATGGCTCAATACGGGACGGGTCAGACTGG
GCCACTGATGGAGGAAAACAGAAAGTGGATTACAAGTATGCTCCATTCACTGCTGCATTTTCTGAGTTAA
TTTTACTGGGATGTCCAGCTGACCCAATTGATCTCAAACCCTATTGCATTGACGAGGACCCATGGGAGAA
GAAGGTTCCTACTGGTTTGACAAGAAAGGAAATCACCCAGATGAGGAGGTTCAGGCACAAGTTCATGACA
TATTCTTATTGCTTTGATAAGGAAAGGTACCCAGTTACTCCACCAGAGTGTTTTGTTGATGGCCGTGAAA
TGGAGCCGCCTCAAAATTTCGACCCTGTTGTGTTTGGTGGAGACCCAGTTGAGAAGTGA
>VIT_216s0100g00170.1 gene=VIT_216s0100g00170
ATGGTGATGGAGTATTCGTTAGTAGATCTCATAAGACATGTGATACAGGTCGGGACCATGATACGTTTCT
TAGTGAAGAGTTTAGATGAGGAAATACTTCAAATATCTGGATCTTTAAATCCACCTCACACAGGAAGTTT
GTTTATGATATTCTGTTCGAGCCAAAGCCTTGCAGCCCGGAATGGAACCTCACCATTCCCATATTTTGCA
ACAACTAGGAACTTGGAGATCAGTCTGGATCAAAAGACTGGTTCTGAGCTTGTCTCTTCAAATATTTTCC
TCCATGGATACTTCAGTGCCTCCATTAAACTACCAAGAAGCCAGGGCACTGTAGGAGTTGTGGTTGCGTT
TGATTCCATGAATCAAGATAGATACAGCAAGAACCAGGACGAAGTGACCTTCGAGATCTTAGGAAACGTC
AAAGGCAAAGAGTGGGCGGTTCAGACCAATGTTCATGGCAATACAACCATCAGAAACAGCACCAGTAAAG
GAAGAGAAGAGCGCTACACCCTCCGGTTCGACCCATCTGCAGATTTTCACAAGTACAGTATCTTCTGGAC
TGAAAACCATATCATATTTTATGTTGATGATGTCCCCATAAGATTGTTCATGAGGATAAAAGCCATAGGA
AACTACTTCATCGCTAGTCCAATGTATGTGCATGGCTCAATATGGGACACGTCAGATTGGACCACTGATG
GAGGAAAACAGAAAGTGGATTACAGGTATGGCCCATTTACTGCTACAAGTTCATGA
>VIT_217s0053g00610.1 gene=VIT_217s0053g00610
ATGTCAACCCTGTTTCTAGTTGCACTGATGGCTCTGGCCATTGTCCAAAACTCAGCCATGTCTGATGATT
TTAACCAACTCTTCCAACCCAACTGGGCTCCAGATCACATTTCCACTGAAGGTGACCAGATTAAACTCAC
ACTGGACACAATTTCTGGATGCGGATTTGAATCCAAGAAAAAGTACTTATTTGGAAAAGTGAGTATGCAA
GTGAAGCTGGTTGAAGGTGATTCAGCCGGAACAGTCACAGCCTTATATATGGCATCAGAAGGGCTTAACC
ATGATGAACTAGATTTTGAATTCCTGGGAAATGTGTCTGGAGAACCATACCTTGTTCAGACAAACGTTTA
TGTGAACGGGACTGGAAATAGAGAGCAGAGGCACACGCTTTGGTTTGATCCCACTGCTGCCTTCCATACC
TACTCTTTCCTCTGGAATCGCTATTCCATTCTATTTCTTGTGGATGAAGTCCCAATTCGGGTATTTGCAA
ACAAGGAAGAAAATGGTGCACCATACCCGAAAACCCAAGCCATGGGGGTCCAGGGCTCGGTGTGGAATGC
AGACGACTGGGCCACACAGGGAGGGAGGGTGAAGACCAATTGGAGCCATGCCCCATTTGTCTCAACTTTT
AGAGGCTTTGAGATTGATGCTTGTGAGTTGAGTCCTGAGACAGATGATATTGCTAGTAGTAAGTGTGGAA
GAGTAGGGGAGTTTTGGTGGGATAAGCCGAGGATGAGTGGGCTCAATAGGCACAAGAGCCACCAACTCAA
GTGGGTTCGTAGAAGGCACTTGGTGTATGACTATTGCATGGATAGTGGGAGGTTCTATGAAATGCCTAGG
GAGTGCATTGTTTGA
