# Supplementary material for: Identification and expression analysis of xyloglucan endotransglucosylase/hydrolase (XTH) family in grapevine (Vitis vinifera L.)
Source: PeerJ. 2022 Jun 13;10:e13546. doi: 10.7717/peerj.13546 (PMC9202548; doi:10.7717/peerj.13546)
Supplement: Supplemental Information 1 [file peerj-10-13546-s001.zip › RAW DATA/Phylogenetic analysis/gene ID.txt]

VIT_201s0011g06250.1
VIT_201s0026g00200.1
VIT_201s0150g00460.1
VIT_202s0012g02220.1
VIT_203s0088g00650.1
VIT_205s0062g00240.1
VIT_205s0062g00250.1
VIT_205s0062g00480.1
VIT_205s0062g00610.1
VIT_206s0061g00550.1
VIT_207s0185g00050.1
VIT_208s0007g04950.1
VIT_210s0116g00520.1
VIT_210s0003g02440.1
VIT_210s0003g02480.1
VIT_211s0016g03480.1
VIT_211s0052g01180.1
VIT_211s0052g01190.1
VIT_211s0052g01200.1
VIT_211s0052g01220.1
VIT_211s0052g01230.1
VIT_211s0052g01250.1
VIT_211s0052g01260.1
VIT_211s0052g01270.1
VIT_211s0052g01280.1
VIT_211s0052g01300.1
VIT_211s0052g01310.1
VIT_211s0052g01320.1
VIT_211s0052g01330.1
VIT_211s0052g01340.1
VIT_212s0134g00160.1
VIT_215s0048g02850.1
VIT_216s0100g00170.1
VIT_217s0053g00610.1
