# Supplementary material for: Identification and expression analysis of xyloglucan endotransglucosylase/hydrolase (XTH) family in grapevine (Vitis vinifera L.)
Source: PeerJ. 2022 Jun 13;10:e13546. doi: 10.7717/peerj.13546 (PMC9202548; doi:10.7717/peerj.13546)
Supplement: Supplemental Information 1 [file peerj-10-13546-s001.zip › RAW DATA/multiple sequence alignments/multiple sequence alignments.aln]

CLUSTAL

VvXTH01/1-280   ------------------------------------------------------------
VvXTH02/1-314   ------------------------------------------------------------
VvXTH03/1-308   ----------------------------------------------MLTTLP--------
VvXTH04/1-342   ------------------------------------------------------------
VvXTH05/1-295   ------------------------------------------------------------
VvXTH06/1-282   ------------------------------------------------------------
VvXTH07/1-280   ------------------------------------------------------------
VvXTH08/1-282   ------------------------------------------------------------
VvXTH09/1-282   ------------------------------------------------------------
VvXTH10/1-292   ------------------------------------------------------------
VvXTH11/1-281   ------------------------------------------------------------
VvXTH12/1-294   ------------------------------------------------------------
VvXTH13/1-301   ------------------------------------------------------------
VvXTH14/1-295   ------------------------------------------------------------
VvXTH15/1-291   ------------------------------------------------------------
VvXTH16/1-292   ------------------------------------------------------------
VvXTH17/1-322   ------------------------------------------------------------
VvXTH18/1-370   MLKFDEWCLGNGKVDLHFSLLNPCKIRLLTEPSSRSPSTFPHDTYYKTPTYPRHSLHFHA
VvXTH19/1-298   ------------------------------------------------------------
VvXTH20/1-286   ------------------------------------------------------------
VvXTH21/1-279   ------------------------------------------------------------
VvXTH22/1-313   --------------------------------------------------MPTKCSIIPP
VvXTH23/1-297   ------------------------------------------------------------
VvXTH24/1-298   ------------------------------------------------------------
VvXTH25/1-297   ------------------------------------------------------------
VvXTH26/1-297   ------------------------------------------------------------
VvXTH27/1-270   ------------------------------------------------------------
VvXTH28/1-297   ------------------------------------------------------------
VvXTH29/1-263   ------------------------------------------------------------
VvXTH30/1-273   ------------------------------------------------------------
VvXTH31/1-297   ------------------------------------------------------------
VvXTH32/1-323   ------------------------------------------------------------
VvXTH33/1-252   ------------------------------------------------------------
VvXTH34/1-285   ------------------------------------------------------------

VvXTH01/1-280   ------------------------------------------------------------
VvXTH02/1-314   -------------MA-----LLQQKLLASLLVIF---GISAAVSAGNGHDAAPNVTRLTD
VvXTH03/1-308   -----QSLPLGTKMASCL----WL--LSLGLL-FMVSGAR----G-----------AAPR
VvXTH04/1-342   -------------MG-----QLPVIRNFSLFFFF---FVSFFCA------------ASSF
VvXTH05/1-295   MNDYHKLV---------F---------FIGVL-TLISLVQ----V-----------SDAS
VvXTH06/1-282   -----------------M----GS--SSNGYS-VFLLLFA----V------------VVA
VvXTH07/1-280   -----------------M----GF--SSYEYS-VLVLVLA----M------------MVA
VvXTH08/1-282   -----------------M----GS--SSNGYS-FFGLVFA----M------------VLA
VvXTH09/1-282   -----------------M----GS--SSNRYS-FFCLVFA----M------------VLA
VvXTH10/1-292   -------------MA----------PLLCLLILM-----ITTCSDAQGPPSPGF--SPSS
VvXTH11/1-281   -------------MAS------------LLAL-LLAFLLLG---A-----------VVGT
VvXTH12/1-294   -------------MA----------FFIFLVLVL-----MVPSSNAQWPPSPGY--YPSR
VvXTH13/1-301   -------------ME--L----QA--SPVPILLCIAALMAASCPP-----------SQAE
VvXTH14/1-295   --------------MEAF----SS--PKVSSL-LFSLFVS----S------------LMA
VvXTH15/1-291   -------------MAPCF----SL--NISSML-LFSVFVS----S------------IMA
VvXTH16/1-292   -----------------------M--GSFQVL-FVALLVTA---V-----------AFEQ
VvXTH17/1-322   -----------------------------------------------------------M
VvXTH18/1-370   QNYFHFSSLNSHSMASPS----TW--NLSPKL-FLVSLLL----G------------SFV
VvXTH19/1-298   -----MAPIC-------S----SS--SAVSTA-LLMSVVV----S------------FLM
VvXTH20/1-286   ----------------------------MASS-SILVLML----S------------MLV
VvXTH21/1-279   --------------------------------------MA----A------------SFI
VvXTH22/1-313   QLKYHFQVSVTYSMAS-S----PF--SSSSLL-GLVVYMF----C------------SLM
VvXTH23/1-297   -------------MASPS----TS--NLSPKL-LLLSLLF----G------------SFV
VvXTH24/1-298   -----MAPIY-------S----SS--SAVSTA-LLISVVV----S------------FLM
VvXTH25/1-297   -------------MASPS----TS--NLSPKL-LLMSLLL----G------------SFV
VvXTH26/1-297   -------------MTYPT----TS--NLSPKL-LLLSLLL----G------------SFV
VvXTH27/1-270   -----MAPIY-------S----SS--SAVSTA-LLISVVV----S------------FLM
VvXTH28/1-297   -------------MASTS----TS--NLSPKL-LLLSLLL----G------------SFV
VvXTH29/1-263   ------------------------------------------------------------
VvXTH30/1-273   -----MAPIY-------S----SS--PAVPTA-MHISVVV----S------------FLM
VvXTH31/1-297   -------------MAVPS---------VLPLL-FGFLAFSV---V-----------VFVG
VvXTH32/1-323   -------------MAKS--------LFICSILLLLNSFLSFRSSATNLAYSTPF---DRW
VvXTH33/1-252   -----------MVMEYSLVDLIRHVIQVGTMIRFLVKSLDEEILQISGSLNPPH---TGS
VvXTH34/1-285   ----------------------------MSTL-FLVALMAL---A-----------IVQN

VvXTH01/1-280   ------------------------------MSLDERTGSGFISQDLYLHGFFSASIKLPA
VvXTH02/1-314   LFGHLTFNHGFTEFFGGSNIQPINNGSYANLILNKSSGSGLVSQSKYYYGFFSAAIKLPS
VvXTH03/1-308   KPIDVPFGRNYVPTWAFDHIKSYNGGSEIQLVLDKYTGTGFQSKGSYLFGHFSMQIKMVP
VvXTH04/1-342   NLSVISFDQGYTHLFGEGNLVRSSDGRSVRLLLDRYTGSGFISANLYNHGFFSANIKLPS
VvXTH05/1-295   VVSTGDFNKDFFVIWSPSHVNTSADGHARSLKLDKESGAGFASNQLFLFGQIDMQIKLVT
VvXTH06/1-282   TASASNFYQDFDLTWGDNRAKIFNGGQLLSLSLDQASGSGFQSKKEYLFGRIDMQLKLVA
VvXTH07/1-280   TASASNFYQDFDITWGDHRAKMFNGGQLLSLSLDKVSGSGFQSKREYLFGRIDMQLKLVA
VvXTH08/1-282   TASASNFYQDFDITWGDHRAKIFNGGQLLSLSLDKTSGSGFQSKKEYLFGRIDMQLKLVA
VvXTH09/1-282   TASAGNFYQDFDITWGDHRAKIFNGGQLLSLSLDKTSGSGFQSKKEYLFGRIDMQLKLVA
VvXTH10/1-292   KFSPISFNQGFRNLWGSQHQ--TIDQGLLTIWLDSTSGSGFKSLKPYRSGYFSAAIKLQP
VvXTH11/1-281   KMSDITFDQSYRITWGNDHVLSLNQGRLVQLSLDQSSGAGFASKQSYGSGFFHMRIKLPP
VvXTH12/1-294   KFRSMSFYQGFRNLWGPQHQ--RVDQNALTIWLDSTSGSGFKSVRPFRSGYFGASIKLQP
VvXTH13/1-301   GQSKSSFEDSFDIMWSEDHFKTSEDGQIWYLSLDKETGCGFQTKQRYRFGWFSMKLKLVG
VvXTH14/1-295   TASAGNFYQDFDLTWGDRRAKIVDGGKLLMLSLDRASGSGFQSKKEYLFGRIDMQLKLVS
VvXTH15/1-291   -ASAGSFYQDFDLTWGDHRAKILDGEKLLTLSLDKASGSGFQSKKEYLFGKIDMQLKLVS
VvXTH16/1-292   SFVDANFSKSMYFNWGASHSSILGNGDDLQLVLDSTSGSGVQTKRAFLFGSIEMLIKLVP
VvXTH17/1-322   AASAGNFYQDFDITWGDGRAKILNNGELLTLSLDKTSGSGFQSKNEYLFGKIDMQLKLVP
VvXTH18/1-370   VASVGNLYQDFEITWGDGRAKILNNGELLTLSLDKTSGSGFQSKNEYLFGKIDMQLKLVP
VvXTH19/1-298   AASAGNFYQDFDITWGDGRGKILNNGELLTLSLDKPSGSGFQSKNEYLFGKIDMQLKLVP
VvXTH20/1-286   VASGGNFNQDFDITWGDGRAKILNNGQLLTLSLDKASGSGFQSRNEYLFGKIDMQLKLVS
VvXTH21/1-279   AVSAGTLYEDIDIKWGDDRAKILNNGQLLTLSLDRTCGAGFQSKNEYLFGKIEMQLKLVP
VvXTH22/1-313   AASAGNFYQEFDITWGNDRAKLLDKGQLLTLSLDRASGSGFKSKNEYLFGKIDMQLKLVP
VvXTH23/1-297   VASVGNLYQDLDITWGDGRAKILDNGQLLTLSLDKASGSGFQSQDEYLFGKIDMQLKLVP
VvXTH24/1-298   AASAGNFYQDFGITWGDGRAKILDNGEFLTLSLDKTSGSGFQSKNEYLFGKIDMQLKLVP
VvXTH25/1-297   VASVGNLYQDFDLTWGDGRAKILNNGQLLTLSLDKASGSGFQSKNEYLFGKIDMQLKLVP
VvXTH26/1-297   VASVGNLYQDFDITWGDGRAKILNNGQLLTLSLDKASGSGFRSNNEYLFGKIDMQLKLVP
VvXTH27/1-270   AASAGNFYQDFDITWGDRRAKILDNGEFLTLSLDTTSGSGFQSKNEYLFGKIDMQLKLVP
VvXTH28/1-297   VASVGNLYQDFDLTWGDGRAKILNNGQLLTLSLDKASGSGFQSKNEYLFGKIDMQLKLVP
VvXTH29/1-263   ----------MLFSFLTFLAKILDNGQLLTLSLDKTSGSGFQSKNEYMFGKIDMQLKLVP
VvXTH30/1-273   AASAGNFNQDFDITWGDGRAKILNSGELLTLSLDKTSGSGFQSKNEYLFGKIDMQLKLVP
VvXTH31/1-297   SASSSKFTELFQPGWAFDHF--LYEGELLKLKLDNYSGAGFSSKSKYMFGKVSIQIKLVE
VvXTH32/1-323   FFKVFGDEN----------IKSVHNGTVAKISLDQKTGSEFVSSDIFLHGYFSASIKLPR
VvXTH33/1-252   LFMIFCSSQSLAARNGTSPFPYFATTRNLEISLDQKTGSELVSSNIFLHGYFSASIKLPR
VvXTH34/1-285   SAMSDDFNQLFQPNWAPDHI--STEGDQIKLTLDTISGCGFESKKKYLFGKVSMQVKLVE

VvXTH01/1-280   D-YTAGVVVAFYMSNADMFEANHDELDFEFLGNIRGKDWRIQTNVYGNG----STNVGRE
VvXTH02/1-314   G-YTSGVVVAFYMSNADLFPHNHDEIDIELLGHEKRKDWVLQTNMYGNG----SVSTGRE
VvXTH03/1-308   G-DSAGTVTAFYLSS---QNSEHDEIDFEFLGNRSGQPYILQTNVFTGGKG------DRE
VvXTH04/1-342   E-YTAGVVVAFYTSNGDVFEKTHDELDFEFLGNVKGKPWRFQTNVYGNG----STSRGRE
VvXTH05/1-295   G-HSAGTVVAYYLTS---DQPNRDEVDFEFLGNVSGQPYILQTNVFADGFD------NRE
VvXTH06/1-282   G-NSAGTVTAYYLSS---QGSTHDEIDFEFLGNLSGDPYILHTNVFTQGKG------NRE
VvXTH07/1-280   G-NSAGTVTAYYLSS---QGPTHDEIDFEFLGNLSGDPYILHTNMFTQGKG------NRE
VvXTH08/1-282   G-NSAGTVTAYYLSS---QGPTHDEIDFEFLGNLSGDPYILHTNVFTQGKG------NRE
VvXTH09/1-282   G-NSAGTVTAYYLSS---QGPTHDEIDFEFLGNLSGDPYILHTNVFTQGKG------NRE
VvXTH10/1-292   G-YTAGVITSFYLSNNEDYPGNHDEIDIEFLGTTLDKPYTLQTNVYMKGSG-DGRLIGRE
VvXTH11/1-281   K-DSAGVVTAYYLTS---HTKNHDELDFEFLGNKEGKPYTLQTNVFSNGQG------DRE
VvXTH12/1-294   G-YTAGVITAFYLSNNEAHPGFHDEVDIEFLGTTFGKPYTLQTNVYIRGSG-DGRIIGRE
VvXTH13/1-301   G-DSAGVVTAYYMCSENGAGPERDELDIEFLGNRSGEPYLIQTNVYKNGTG------GRE
VvXTH14/1-295   G-NSAGTVTAYYLSS---QGQTHDEIDFEFLGNLSGDPYILHTNVFTQGKG------NRE
VvXTH15/1-291   G-NSAGTVTAYYLSS---QGPTHDEIDFEFLGNLSGDPYILHTNVFTQGKG------NRE
VvXTH16/1-292   G-NSAGTVTAYYLSS---TGSKHDEIDFEFLGNVSGQPYTIHTNIYTQGNG------SRE
VvXTH17/1-322   G-NSAGTVTAYYLSS---QGPTHDEIDFEFLGNLSGDPYILHTNVFSQGKG------NRE
VvXTH18/1-370   G-NSAGTVTAYYLSS---QGPTHDEIDFEFLGNLSGDPYILHTNVFSQGKG------NRE
VvXTH19/1-298   G-NSAGTVTAYYLSS---QGPTHDEIDFEFLGNLSGDPYILHTNVFSQGKG------NRE
VvXTH20/1-286   G-NSAGTVTAYYLSS---QGSAHDEIDFEFLGNLSGDPYILHTNVFSQGKG------NRE
VvXTH21/1-279   G-NSAGTVTAFYLSS---PGPTRDEIDFEFLGNLSGDPYTVHTNVYTQGKG------ERE
VvXTH22/1-313   G-NSAGTVTAYYFSS---LGSTHDEIDFEFLGNLSGDPYILHTNVFSQGKG------NRE
VvXTH23/1-297   G-NSAGTVTAYYLSS---QGPTHDEIDFEFLGNLSGDPYILHTNVFSQGKG------NRE
VvXTH24/1-298   G-NSAGTVTAYYLSS---QGPTHDEIDFEFLGNLSGDPYILHTNVFSQGKG------NRE
VvXTH25/1-297   G-NSAGTVTAYYLSS---QGPTHDEIDFEFLGNLSGDPYILHTNVFSQGKG------NRE
VvXTH26/1-297   G-NSAGTVTAYYLSS---QGPTHDEIDFEFLGNLSGDPYILHTNVFSQGKG------NRE
VvXTH27/1-270   G-NSAGTVTAYYLSS---QGPTHDEIDFEFLGNLSGDPYILHTNVFSQGKG------NRE
VvXTH28/1-297   G-NSAGTVTAYYLSS---QGPTHDEIDFEFLGNLSGDPYILHTNVFSQGKG------NRE
VvXTH29/1-263   G-NSAGTVTAYYLSS---QGPTHDEIDFEFLGNLSGDPYILHTNVFSQGKG------NRE
VvXTH30/1-273   G-NSAGTVTAYYLSS---QGPTHDEIDFEFLGNLSGDPYILHTNVFGQGKG------NRE
VvXTH31/1-297   G-DSAGTVTAFYMSS---DGPNHNEFDFEFLGNTTGEPYLVQTNIYVNGVG------NRE
VvXTH32/1-323   NQDTAGVVVAFFTMNQDIYSRNQDEATFEFLGNVKGKEWVVQTNIHGNTTIRNSTSKGRE
VvXTH33/1-252   SQGTVGVVVAFDSMNQDRYSKNQDEVTFEILGNVKGKEWAVQTNVHGNTTIRNSTSKGRE
VvXTH34/1-285   G-DSAGTVTALYMAS---EGLNHDELDFEFLGNVSGEPYLVQTNVYVNGTG------NRE

VvXTH01/1-280   ERYHLWFDPSEDFHQYSILWSDNLIIFYVDNVPIREIKRTEAMGGDFPS-KPMSLYATIW
VvXTH02/1-314   EKFRLWFDPTEQYHHYSFIWNRHHIVFLVDNVPVREILYNDAISSVYPS-KPMSVYATIW
VvXTH03/1-308   QRIYLWFDPTKAFHSYSVLWNTFLIIFLVDDVPIRVFKNSKDLGVKFPFDQPMKIYSSLW
VvXTH04/1-342   ERYRLWFDPSKEFHRYSILWTAKNIIFYVDEVPIREVIRNEAMGGDYPS-KPMALYATIW
VvXTH05/1-295   ERIYLWFDPTEDFHTYSILWNLHQIVFMVDWVPIRVYRNHADKGVAFPRWQPMSIKISLW
VvXTH06/1-282   QQFYLWFDPTRNFHTYSIIWTARHIIFLVDNVPIRLFKNAESMGVPFPKNQPMRIYSSLW
VvXTH07/1-280   QQFYLWFDPTRNFHTYSVIWNPQQIIFLVDNTPIRLFRNAESMGVPFPKNQPMRIYSSLW
VvXTH08/1-282   QQFYLWFDPTRNFHTYSIAWSAQHIIFLVDNVPIRLFKNAESMGVPFPKNQPMRIYSSLW
VvXTH09/1-282   QQFYLWFDPTRNFHTYSIAWSAQHIIFLVDNVPIRLFKNAESMGVPFPKNQPMRIYSSLW
VvXTH10/1-292   VKIHLWFDPTEDFHNYAILWTPDEIIFLVDDVPVRRYPRKND--ATFPA-RPMWVYGSIW
VvXTH11/1-281   QRILLWFDPTADFHSYKILWNQHQIVFYVDDIPIRVFKNNSNIGVDYPS-QPMQIEGSLW
VvXTH12/1-294   MKFHLWFDPTKDFHHYAILWSPKDIIFFVDDVPVRRYPRKSA--TTFPL-RPMWLYGSIW
VvXTH13/1-301   MRHMLWFDPTEEFHSYSILWNNEQILFVVDRVPIRVYKNNGKANNFFPNEKPMYLFSSIW
VvXTH14/1-295   QQFYLWFDPTKNFHTYSIIWNPQRIIFLVDNFPIRQFQNQESIGIPFPKSQPMRIYSSLW
VvXTH15/1-291   QQFYLWFDPTENFHTYSIIWNLQNIIFLVDNIPIREFKNQESIGVPFPKSQPMRIYSSLW
VvXTH16/1-292   QQFYLWFDPTADFHNYTIHWNPTEVVWYIDSIPIRVFRNYENEGIAYPSKQGMRVYSSIW
VvXTH17/1-322   QQFYLWFDPTADFHTYSILWNPQRIIFSVDGTPIREFKNSESIGVSYPKNQPMRIYSSLW
VvXTH18/1-370   QQFYLWFDPTADFHTYSILWNPQRIIFSVDGTPIREFKNSESIGVSYPKNQPMRIYSSLW
VvXTH19/1-298   QQFYLWFDPTADFHTYSILWNPQRIIFSVDGTPIREFKNSESIGVPYPKNQPMRIYSSLW
VvXTH20/1-286   QQFYLWFDPTADFHTYSILWNPQLIIFSVDGTPIRQFKNLESKGVAYPKNQPMRIYSSLW
VvXTH21/1-279   QQFHLWFDPTADFHTYSFTWNPKHIIFSVDDTPIREFKNLESIGVQYPKNQAMSLYSSLW
VvXTH22/1-313   QQFYLWFDPTANFHTYSVLWNPHNILFSVDGTPIRVFKNLEAMGIPFPKKQPMRIYSSLW
VvXTH23/1-297   QQFYLWFDPTADFHTYSVLWNPQRIIFSVDGTPIREFKNSESIGVPYPKNQPMRIYSSLW
VvXTH24/1-298   QQFYLWFDPTADFHTYSILWNPQRIIFSVDGTPIREFKNSESIGVPYLKNQPMRIYSSLW
VvXTH25/1-297   QQFYLWFDPTADFHTYSILWNPQRIIFSVDGTPIREFKNSESIGVPFPKNQPMRIYSSLW
VvXTH26/1-297   QQFYLWFDPTADFHTYSVLWNPQRIIFSVDGTPIREFKNSESIGVPYPKNQPMRIYSSLW
VvXTH27/1-270   QQFYLWFDPTADFHTYSILWNPQRIIFSVDGTPIREFKNSESIGVPFPKNQPMRIYSSLW
VvXTH28/1-297   QQFYLWFDPTADFHTYSILWNPQRIIFSVDGTPIREFKNSESIGVPFPKNQPMRIYSSLW
VvXTH29/1-263   QQFYLWFDPTANFHSYSILWNPQRIIFSVDGTPIREFKNSESIGVPYPKNQPMRIYSSLW
VvXTH30/1-273   -------------------------HFSVDGTPIREFKNSESIGVPYPKNQPMRIYSSLW
VvXTH31/1-297   QRLNLWFDPTKDFHSYTFMWNQRQVVFLVDETPVRVHTNMEKHGLPFPKDQPMGVYSSIW
VvXTH32/1-323   ERYTLWFDPSADFHKYSILWTENHIIFYVDDVPIRLFMRTKAIGNYFIT-SPMYVYGSIR
VvXTH33/1-252   ERYTLRFDPSADFHKYSIFWTENHIIFYVDDVPIRLFMRIKAIGNYFIA-SPMYVHGSIW
VvXTH34/1-285   QRHTLWFDPTAAFHTYSFLWNRYSILFLVDEVPIRVFANKEENGAPYPKTQAMGVQGSVW

VvXTH01/1-280   DGSEWATNGGRYRVNYKYAPYVAEFSNLVL-HGCAVDPIEKSP--K--CDNG-P----TS
VvXTH02/1-314   DGSEWATHGGKYPVDYKYAPFVVSFGEMEM-DGCTFDPKKKGV--S--CSKGSVSSRDPV
VvXTH03/1-308   NADDWATRGGLEKTDWSKAPFVASYKSFHV-DGCEASVEAK------FCATQGKRW---W
VvXTH04/1-342   DASNWATSGGKYKVDYNYAPFVSEFSDFVL-DGCPADPLQLAS--AGGCSDKDA----EL
VvXTH05/1-295   NGDSWATRGGKDKIDWTKGPFIASFRNYKL-DACIWRGNAR------FCRADSPT--NWW
VvXTH06/1-282   NADDWATRGGLVKTDWSKAPFTAYYRNFRA-NS-----------------STPTS-SFPD
VvXTH07/1-280   NADDWATRGGLVKTDWSKAPFTAYYRNFRA-YT-----------------STSSN-SFSN
VvXTH08/1-282   NADDWATRGGLVKTDWSKAPFTAYYRNFRA-ST-----------------STSTS-TFSD
VvXTH09/1-282   NADDWATRGGLVKTDWSKAPFTAYYRNFRA-ST-----------------STSTS-TFSD
VvXTH10/1-292   DASSWATEDGKYKADYRYQPFIGRYKNFKL-GGCTTDAAAS-------CRPPS------I
VvXTH11/1-281   NGESWATDGGQTKTNWSCAPFRTHFQGFRI-DGCPSDYS--------NC----HSSNLWW
VvXTH12/1-294   DASSWATEDGKYKADYRYQPFVGQYSNFKA-SGCSAYSPAS-------CRPVS------A
VvXTH13/1-301   NADDWATRGGMEKTDWKKAPFVSSYKDFSV-DGCQWEDPYP------ACVSTTTQ--NWW
VvXTH14/1-295   NADNWATRGGVVKIDWSKAPFTAFYRNFNA-AACIWSYGSS------SCASKSVS-PMSN
VvXTH15/1-291   NADDWATRGGLVKIDWSKAPFTASYRNFNA-AACLWSHGSS------SCASKFTS-PVSN
VvXTH16/1-292   NADNWATRGGLVKIDWYSAPFVARFRHFRA-RACKWNGPVSID----QCASKSPA--NWW
VvXTH17/1-322   NADDWATRGGLVKTDWSQAPFTASYRNFNA-DACIWSSGAS------SCSSNTPTSTSTN
VvXTH18/1-370   NADDWATRGGLVKTDWSQAPFTASYRNFNA-DACIWSSGAS------SCSSTTPSSTSTS
VvXTH19/1-298   NADDWATRGGLVKTDWSQAPFTASYRNFNA-NACLWSSGSS------SCSSTSPSSTSTN
VvXTH20/1-286   NADDWATRGGLVKTDWSQAPFTASYRNFNA-NACVWSSGSS------SCSKNSSS--TTS
VvXTH21/1-279   DAEDWATRGGLVKTDWSQAPFTASYRNFNA-NGCIWSAGKS------SCSSVSSSLILAD
VvXTH22/1-313   NADDWATRGGLVKTDWSQAPFTASYRNFDASNACVWSSGAS------SCSSKSPS--SSN
VvXTH23/1-297   NADDWATRGGLVKTDWSLAPFTASYRNFNA-NACVWSSGSS------SCSSNSPSSTSTN
VvXTH24/1-298   NADDWATRGGLIKTDWTQAPFTASYRNFNA-DACIWSSGAS------SCSSNTPTSISPS
VvXTH25/1-297   NADDWATRGGLVKTDWSQAPFTASYRNFNA-NACVWSSGSS------SCSSTSPSSTSTN
VvXTH26/1-297   NADDWATRGGLVKTDWSQAPFTASYRNFNA-NACVWSSGSS------SCSSTSPSSTSTN
VvXTH27/1-270   NADDWATRGGLVKTDWTQAPFTASYRNFNA-DACIWSSGAF------SCSSNTPLLSPPT
VvXTH28/1-297   NADDWATRGGLVKTDWTQAPFTASYRNFNA-NACVWSSRSS------SCSSTSPSSTSTN
VvXTH29/1-263   NADDWATRGGLVKTDWTQAPFTASYRNFNA-DACIWSSGAS------SCSSTTPSSTSTS
VvXTH30/1-273   NADDWATRGGLVKTDWTQAPFNASYRNFNA-DACIWSSGAS------SCSSNTPTSTSTS
VvXTH31/1-297   NADDWATQGGRVKTDWSHAPFIASYKGFEI-DACECPIAVAADDNAKRCSSSGE-KRYWW
VvXTH32/1-323   DGSDWATDGGKQKVDYKYAPFTAAFSELIL-LGCPADPIDLKP--Y--CIDED-----PW
VvXTH33/1-252   DTSDWTTDGGKQKVDYRYGPFTATSS*---------------------------------
VvXTH34/1-285   NADDWATQGGRVKTNWSHAPFVSTFRGFEI-DACELSPETD-DIASSKCGR--V-GEFWW

VvXTH01/1-280   KASIPTGIMPEQRSKMEKFRKTHMTYSYCYDRV-RYTV-PPSECVVNAQEAERLRRFDPV
VvXTH02/1-314   DGEEFAKLSEQQRMGMEWARKKLMFYSYCKDSS-RFKV-LPPECKAK*------------
VvXTH03/1-308   DQREFQDLDSLQYRRLAWVRQKYTIYNYCTDRV-RYPT-MPPECKRDRDV*---------
VvXTH04/1-342   ESNDYSAITPLRRISMRKFRQKYMYYSYCYDTL-RYAT-PLPECVIIPSEKRRFKDTGRL
VvXTH05/1-295   NKERFSSLTSTQRRLFKWVRTHHLIYDYCQDNE-RFQNNLPKECFLPKY-----------
VvXTH06/1-282   STFQTQELDSYSRRRLRWVQKNFMIYNYCTDLK-RFPQGVPAECKRSRFNL*--------
VvXTH07/1-280   SAWQFQELDANSRRRLRWVQKNFMIYNYCTDYK-RFPQGLPPECKNSKV*----------
VvXTH08/1-282   SAFQTQELDAYSRRRLRWVQKNFMIYNYCTDLK-RFPQGVPPECKHSRFNL*--------
VvXTH09/1-282   SAFQTQELDAYGRRRLRWVQKNFMIYNYCTDLK-RFPQGVPPECKHSRFNL*--------
VvXTH10/1-292   SPSSAGGLSQQQYSAMESVQKNYVVYDYCQDPK-RDHS-QIPEC*---------------
VvXTH11/1-281   NQKKFWKLDSTQQKAHENVRNKYMNYDYCSDTN-RFAV-RPKECTQ*-------------
VvXTH12/1-294   SPYRSGRLTGQQYRAMQWVQSRHMVYNYCSDNK-RDHS-LTPECWG*-------------
VvXTH13/1-301   DQYEAWHLSDSQKMDFAWVERNLVIYDYCKDTE-RYPQ-MLEECSLSPWD*---------
VvXTH14/1-295   IGWQTQGLDAKSRRRLRWVQRYYMIYNYCTDMK-RFPEGLPPECRRSRSL*---------
VvXTH15/1-291   IAWQNQGLDAKSRRKLQWVQKNYMIYNYCSDMK-RFPGGLPLECRH*-------------
VvXTH16/1-292   TSPVYSQLSYAKKGQMKWVRDNHMIYDYCKDTK-RFQGNMPPECFKPQF*----------
VvXTH17/1-322   TEWYSQELDSTSQERMKWVQKNYMIYNYCSDTK-RFPQGLPPECTTTTIWDSPPWLSQVL
VvXTH18/1-370   GQWYSQELDSTSQERMKWVQKNYMIYNYCTDTK-RFPQGLPPECTATTLS*---------
VvXTH19/1-298   GGWYSQELDSTSQERMKWVQKNYMIYNYCADTK-RFPQGLPPECSATTMS*---------
VvXTH20/1-286   NAWLYQELDSSSQEKLKWVQKNYMIYNYCTDTK-RFPQGLPPECTATNNS*---------
VvXTH21/1-279   NSWLAPELDARSQEKLMWVQRNYMIYNYCTDTK-RFPGGFPAECHATSNS*---------
VvXTH22/1-313   SPWMKHELDSTSQARLRWVQKNYMIYNYCTDTK-RFPQSPPPECA*--------------
VvXTH23/1-297   GGWYSQELDSTSQERMKWVQKNYMIYNYCTDTK-RFPQGLPLECTATTTS*---------
VvXTH24/1-298   TDWYSQELDSTSQERMKWVQKNYMIYNYCTDTK-RFPQGLPPECTATTTS*---------
VvXTH25/1-297   SGWYSQELDSTSQERMKWVQKNYMIYNYCTDTK-RFPQGLSPECTATTTS*---------
VvXTH26/1-297   GGWYSQELDSTSQERMTWVQKNYMIYNYCTDTK*RFPQGLPPECTATTMS----------
VvXTH27/1-270   HQHSQ------FQNKTIYF-RVVTPYKY*-------------------------------
VvXTH28/1-297   GGWYSQELDSTSQERMKWVQKNYMIYNYCTDTK-RFPQGLPPECTATTTS*---------
VvXTH29/1-263   GQWYSQELDSTSQERMKWVQKNYMIYNYCTDTK-RVPQGLPPECTAATMS*---------
VvXTH30/1-273   TDWYSQEIDSTSQERMKWVQKNYMIYNYCTDTE-RFPQGLPPECTAATTS*---------
VvXTH31/1-297   DEPTLAELNLHQSHQLLWVRANHMVYDYCTDSA-RFPA-TPVECQHHRH*----------
VvXTH32/1-323   EKKVPTGLTRKEITQMRRFRHKFMTYSYCFDKE-RYPV-TPPECFVDGREMEPPQNFDPV
VvXTH33/1-252   ------------------------------------------------------------
VvXTH34/1-285   DKPRMSGLNRHKSHQLKWVRRRHLVYDYCMDSG-RFYE-MPRECIV*-------------

VvXTH01/1-280   TFGGRRHHHHGKRHQR--------NRSSQGE--ATTI*-
VvXTH02/1-314   ---------------------------------------
VvXTH03/1-308   ---------------------------------------
VvXTH04/1-342   KFGGSHKKSSKRRSRV--------PVATTTSDRQAAA*-
VvXTH05/1-295   ---------------------------------------
VvXTH06/1-282   ---------------------------------------
VvXTH07/1-280   ---------------------------------------
VvXTH08/1-282   ---------------------------------------
VvXTH09/1-282   ---------------------------------------
VvXTH10/1-292   ---------------------------------------
VvXTH11/1-281   ---------------------------------------
VvXTH12/1-294   ---------------------------------------
VvXTH13/1-301   ---------------------------------------
VvXTH14/1-295   ---------------------------------------
VvXTH15/1-291   ---------------------------------------
VvXTH16/1-292   ---------------------------------------
VvXTH17/1-322   DFKDQQKMKWVEDNYMIYNYCADTGRFPQGLPTECTVT*
VvXTH18/1-370   ---------------------------------------
VvXTH19/1-298   ---------------------------------------
VvXTH20/1-286   ---------------------------------------
VvXTH21/1-279   ---------------------------------------
VvXTH22/1-313   ---------------------------------------
VvXTH23/1-297   ---------------------------------------
VvXTH24/1-298   ---------------------------------------
VvXTH25/1-297   ---------------------------------------
VvXTH26/1-297   ---------------------------------------
VvXTH27/1-270   ---------------------------------------
VvXTH28/1-297   ---------------------------------------
VvXTH29/1-263   ---------------------------------------
VvXTH30/1-273   ---------------------------------------
VvXTH31/1-297   ---------------------------------------
VvXTH32/1-323   VFGGDPVEK*-----------------------------
VvXTH33/1-252   ---------------------------------------
VvXTH34/1-285   ---------------------------------------
