# Supplementary material for: Identification and expression analysis of xyloglucan endotransglucosylase/hydrolase (XTH) family in grapevine (Vitis vinifera L.)
Source: PeerJ. 2022 Jun 13;10:e13546. doi: 10.7717/peerj.13546 (PMC9202548; doi:10.7717/peerj.13546)
Supplement: Supplemental Information 1 [file peerj-10-13546-s001.zip › RAW DATA/qRT-PCR/leave.xlsx]

## Sheet: Sheet1
	Saline Stress						drought Stress
	0h	3h	6h	9h	12h	24h	3h	6h	9h	12h	24h
VvXTH1	1	0.653166	0.43086	0.263062	0.281239	0.318238	0.466403	0.721466	0.966033	0.692395	0.798447
VvXTH3	1	4.41295	3.08731	3.70981	4.02699	2.80525	6.78981	3.16597	2.312	2.5724	0.66445
VvXTH4	1	0.200337	0.561335	0.483628	1.02947	0.65287	0.416673	0.977027	2.12757	1.86127	3.10984
VvXTH5	1	1.1384	0.45981	0.550776	1.23943	2.81829	1.09235	1.73793	2.24255	3.7424	2.42313
VvXTH6	1	0.876537	0.576861	0.494183	0.919041	0.580471	0.72855	0.53902	0.623026	0.445901	0.460434
VvXTH7	1	1.95235	0.358095	0.575222	0.847992	1.75605	2.95925	0.559589	0.86103	1.2166	0.699734
VvXTH10	1	9.51733	1.78241	5.45657	6.5037	10.8635	0.0789571	2.50798	1.3446	0.952404	1.06677
VvXTH14	1	0.439588	0.164425	0.24848	0.775202	1.24911	0.177614	0.484903	0.303209	0.202414	0.225972
VvXTH15	1	0.407434	0.189446	0.20667	0.447232	0.38934	0.00276558	0.0137992	0.00788066	0.313666	0.129622
VvXTH17	1	0.303957	0.1128	0.0857044	0.20689	0.208676	0.329129	0.120659	0.371204	0.0804854	0.130669
VvXTH20	1	0.620525	0.277608	0.851623	1.04714	0.689177	0.639299	0.142664	0.304729	0.13746	0.307645
VvXTH31	1	8.40742	6.2232	4.29201	6.66081	2.84362	4.80296	1.77085	2.35445	2.55383	0.358144
VvXTH32	1	0.806137	1.03832	0.94844	1.27307	2.11491	0.743121	1.40844	1.53317	1.63402	0.851507
VvXTH34	1	0.728595	0.471753	0.612106	2.30588	1.14333	0.450987	0.257398	0.237478	0.211167	0.265132
