# Supplementary material for: Identification and expression analysis of xyloglucan endotransglucosylase/hydrolase (XTH) family in grapevine (Vitis vinifera L.)
Source: PeerJ. 2022 Jun 13;10:e13546. doi: 10.7717/peerj.13546 (PMC9202548; doi:10.7717/peerj.13546)
Supplement: Supplemental Information 1 [file peerj-10-13546-s001.zip › RAW DATA/qRT-PCR/root.xlsx]

## Sheet: Sheet1
		drought Stress						Saline Stress
		0h	3h	6h	9h	12h	24h	0h	3h	6h	9h	12h	24h
01s0011g06250	VvXTH1	1	1.05334	0.794282	0.778749	0.698226	0.659319	1	0.709986	1.40602	1.10712	0.735972	0.396743
01s0150g00460	VvXTH3	1	4.64147	1.282	0.534782	1.9662	0.054202	1	1.29444	1.02024	0.506143	0.140699	0.053118
02s0012g02220	VvXTH4	1	1.08785	1.60932	0.94886	1.22561	1.65305	1	1.7066	2.95563	4.12908	2.87859	1.48786
03s0088g00650	VvXTH5	1	0.77232	1.18513	1.14144	0.697935	1.20506	1	2.25345	1.19678	1.51466	0.837083	0.543853
05s0062g00240	VvXTH6	1	3.55549	1.013	0.849787	0.567668	0.147673	1	1.68761	0.992682	0.827623	0.218968	0.136637
05s0062g00250	VvXTH7	1	1.13185	0.246044	0.273324	0.185694	0.232253	1	1.789	1.22841	1.18606	0.632582	0.255967
06s0061g00550	VvXTH10	1	0.104817	1.84441	1.49602	3.74463	0.838049	1	0.00995731	0.0718365	0.10909	0.140539	0.0254352
10s0003g02440	VvXTH14	1	1.62758	1.6615	0.462154	0.753056	1.0339	1	0.254517	0.631443	0.535321	0.185671	0.220579
10s0003g02480	VvXTH15	1	1.9458	0.632082	0.70926	0.33155	0.256116	1	1.7305	1.31064	1.63937	1.09116	1.61599
11s0052g01180	VvXTH17	1	2.24607	0.744609	0.439578	0.176134	0.0798781	1	1.33475	1.34754	1.31407	0.88586	1.18242
11s0052g01220	VvXTH20	1	4.27702	0.629537	0.47234	0.231843	0.142897	1	2.64941	1.5193	2.19443	1.1889	2.01097
12s0134g00160	VvXTH31	1	1.07455	1.34382	0.790099	1.17286	0.356744	1	0.50765	0.589376	0.537037	0.180891	0.272008
15s0048g01850	VvXTH32	1	1.85473	2.06445	0.568304	1.38536	0.833215	1	0.724177	1.33038	1.45596	0.661849	0.757107
17s0053g00610	VvXTH34	1	1.4443	1.36718	0.350015	0.194716	0.0741581	1	2.34201	2.10572	2.23776	0.685339	0.856317
